# Supplementary material for: Bioturbation by the Fungus-Gardening Ant, Trachymyrmex septentrionalis
Source: PLoS One. 2016 Jul 8;11(7):e0158920. doi: 10.1371/journal.pone.0158920 (PMC4938500; doi:10.1371/journal.pone.0158920)
Supplement: S1 Dataset — (XLSX) [file pone.0158920.s001.xlsx]

## Sheet: chamber collections, corrected 
Col. #	collection number	Total weight (g)	depth (cm)	Bag Description	host color	mean host depth	weight total sand from orange host, including host , g	weight total sand from green host , g	weight total sand from purple host , g	weight total sand from yellow host , g	weight total sand from blue host , g	weight total sand from pink host , g	total wt sand from colored hosts	s.d. wt sand from colored hosts	total weight sand from native layers	s.d.weight sand from native layers	mean displacement, orange	mean displacement, green	mean displacement, purple	mean displacement, yelllow	mean displacement, blue	mean displacement, pink	mean displacement all colors in chamber	% back filled sand from colored hosts	s.d. % sand from colored hosts	host color	mean host depth	weight total sand from orange host, minus host g	weight total sand from green host, minus host g	weight total, purple and yellow, minus host	weight total sand from blue host, minus host g	weight total sand from pink host, minus host g	total wt colored sand, minus host	Col. #	total implied chamber volume from surface sand, ml	depth (cm)	Bag Description	text	chamber volume, cm3	number of chambers	sum of observed chamber volumes, cm3	mean measured chamber volume	implied vol. including native sand	NewVar4	NewVar5	NewVar6	NewVar7	NewVar4
201	1	3.275	5	5cm	native	5		0.0695458		0.0641342			0.13368		3.14132			35		55			45	0.0408183		native	5		0.0695458	0.0641342			0.13368	201	132.167	5	5cm			3	85.4342	28.4781	392.333
201	2	12.165	11	11-14cm	orange	20	7.01054	0.643478		0.242901		0.169292	8.06621		4.09879		0	20		40		80	35	0.663067		orange	20		0.643478	0.242901		0.169292	1.05567	201	132.167	11	11-14cm	5x3.5x3.5	32.0542	3	85.4342	28.4781	392.333
201	3		32	32cm	green	40																				green	40							201	132.167	32	32cm			3	85.4342	28.4781	392.333
201	4		40	40cm	green	40																				green	40							201	132.167	40	40cm			3	85.4342	28.4781	392.333
201	6	8.14	32	Green_host_backfill	green	40	0.0521808	8.13175		1.02108			9.20501		-1.06501		-20	0		20			0	1.13084		green	40	0.0521808		1.02108			1.07326	201	132.167	32	Green_host_backfill	3x2x2	6.28	3	85.4342	28.4781	392.333
201	7	54.835	14	Orange host backfill	orange	20	31.3444	0.531812		0.561715			32.4379		22.3971		0	20		40			20	0.591556		orange	20		0.531812	0.561715			1.09353	201	132.167	14	Orange host backfill			3	85.4342	28.4781	392.333
201	8	5.94	40	floor 40cm chamber	green	40		0.497538		6.34502	0.0615838		6.90415		-0.964146			0		20	40		20	1.16231		green	40			6.34502	0.0615838		6.40661	201	132.167	40	floor 40cm chamber	5x4.5x4	47.1	3	85.4342	28.4781	392.333
202	1	4.165	4	4cm native host	native	5	0.0272545	0.0654252		0.0350513			0.127731		4.03727		15	35		55			35	0.0306677		native	5	0.0272545	0.0654252	0.0350513			0.127731	202	281.305	4	4cm native host	small	2.09333	5	529	175.578	549.333
202	2	23.765	4	shaft_below 4cm	native	5	3.5249	0.676193					4.20109		19.5639		15	35					25	0.176776		native	5	3.5249	0.676193				4.20109	202	281.305	4	shaft_below 4cm			5	529	175.578	549.333
202	3	108.64	15	15cm orng host	orange	20	22.1469	18.6025		10.3544	2.22769	13.7184	67.0499		41.5901		0	20		40	60	80	40	0.617175		orange	20		18.6025	10.3544	2.22769	13.7184	44.903	202	281.305	15	15cm orng host	4.5x9x5	105.975	5	529	175.578	549.333
202	4	45.65	15	bottom of 15cm chamber	orange	20	5.47781	3.36512		0.87538		2.8727	12.591		33.059		0	20		40		80	35	0.275816		orange	20		3.36512	0.87538		2.8727	7.1132	202	281.305	15	bottom of 15cm chamber			5	529	175.578	549.333
202	6	12.865	35	shaft green host	green	40		8.58421		1.1672		0.373284	10.1247		2.7403			0		20		60	26.6667	0.786995		green	40			1.1672		0.373284	1.54048	202	281.305	35	shaft green host			5	529	175.578	549.333
202	7	26.07	34	34cm green/yellow	green	40	0.267257	10.1503		9.32503	0.530334	0.746592	21.0195		5.05053		-20	0		20	40	60	20	0.80627		green	40	0.267257		9.32503	0.530334	0.746592	10.8692	202	281.305	34	34cm green/yellow			5	529	175.578	549.333
202	8	3.24	55	shaft, yellow host	yellow	60		0.259547		2.82763	0.0441924		3.13137		0.108629			-20		0	20		0	0.966472		yellow	60		0.259547		0.0441924		0.30374	202	281.305	55	shaft, yellow host			5	529	175.578	549.333
202	9	126.47	60	60cm yellow/blue	yellow	60	4.00065	18.3655		68.4434	21.6555	1.71464	114.18		12.2903		-40	-20		0	20	40	0	0.90282		yellow	60	4.00065	18.3655		21.6555	1.71464	45.7363	202	281.305	60	60cm yellow/blue			5	529	175.578	549.333
202	10	16.835	89	89cm pink host	pink					0.118109	0.11812	6.21588	6.45211		10.3829									0.383255		pink				0.118109	0.11812		0.236229	202	281.305	89	89cm pink host	4x3x3	18.84	5	529	175.578	549.333
202	11	9.485	60	60cm yellow/blue	yellow	60		0.107365		5.9288	2.05463	1.37817	9.46896		0.0160382			-20		0	20	40	10	0.998309		yellow	60		0.107365		2.05463	1.37817	3.54016	202	281.305	60	60cm yellow/blue	12x8x8	401.92	5	529	175.578	549.333
203	1	248.94	64	64cm purple/blue	purple	60		2.42228	24.5048		47.534	19.8118	94.273		154.667			-20	0		20	40	10	0.378698		purple	60		2.42228		47.534	19.8118	69.7681	203	496.076	64	64cm purple/blue	7x9x9	230.79	4	415.003	103.751	665.333
203	2		122	122 cm tunnel																														203	496.076	122	122 cm tunnel			4	415.003	103.751	665.333
203	3	152.815	10	10cm orange host	orange	20	17.5192	8.11514	38.367		9.87772		73.8791		78.9359		0	20	40		60		30	0.483455		orange	20		8.11514	38.367	9.87772		56.3599	203	496.076	10	10cm orange host	8x5x4	83.7333	4	415.003	103.751	665.333
203	4	33.715	28	28cm orng/green	orange	20	1.91304	8.22568	5.9764		7.63891		23.754		9.96097		0	20	40		60		30	0.704554		orange	20		8.22568	5.9764	7.63891		21.841	203	496.076	28	28cm orng/green	6x4x4	50.24	4	415.003	103.751	665.333
203	6		36	36cm green host	green	40																				green	40							203	496.076	36	36cm green host	4x6x4	50.24	4	415.003	103.751	665.333
204	1	35.255	8	8cm Chamber/shaft native/orange	native	5	15.5485	1.96452	6.87931		0.428576		24.8209		10.4341		15	35	55		75		45	0.704039		native	5	15.5485	1.96452	6.87931	0.428576		24.8209	204	321.985	8	8cm Chamber/shaft native/orange	3x2.5x10	39.25	3	184	61.4917	584.333
204	2	93.63	14	14cm orange host	orange	20	34.1545	12.6608	23.5233		1.60508	1.29323	73.237		20.393		0	20	40		60	80	40	0.782196		orange	20		12.6608	23.5233	1.60508	1.29323	39.0824	204	321.985	14	14cm orange host		61	3	184	61.4917	584.333
204	3	207.78	46	46cm purple host	purple	60	1.68951	1.72123	120.533		17.6198	4.43053	145.994		61.7862		-40	-20	0		20	40	0	0.702637		purple	60	1.68951	1.72123		17.6198	4.43053	25.461	204	321.985	46	46cm purple host	5x8x4	83.7333	3	184	61.4917	584.333
206	1	11.975	10	10cm orange host	orange	20	4.82629	0.479136		0.226475			5.5319		6.4431		0	20		40			20	0.461954		orange	20		0.479136	0.226475			0.70561	206	261.938	10	10cm orange host	4x3x3	18.84	4	301	80.07	442.067
206	2	23.51	17	17cm orange host	orange	20	8.23417	3.75969		2.3751	0.294122		14.6631		8.84692		0	20		40	60		30	0.623696		orange	20		3.75969	2.3751	0.294122		6.42891	206	261.938	17	17cm orange host	4x3x3	18.8	4	301	80.07	442.067
206	3		35	35cm green host	green	40																				green	40							206	261.938	35	35cm green host	3x4x3	18.84	4	301	80.07	442.067
206	4		51	51cm yellow host	yellow	60																				yellow	60							206	261.938	51	51cm yellow host			4	301	80.07	442.067
206	6	104.315	51	51cm green/yellow	green	40	1.35893	15.6222		30.4638	4.2364	2.70122	54.3826		49.9324		-20	0		20	40	60	20	0.521331		green	40	1.35893		30.4638	4.2364	2.70122	38.7604	206	261.938	51	51cm green/yellow	9x8x7	263.76	4	301	80.07	442.067
207	1	5.55	4	4cm	native	5	0.467049	0.102689					0.569738		4.98026		15	35					25	0.102656		native	5	0.467049	0.102689				0.569738	207	449.035	4	4cm	3x1x1	1.57	6	455.3	75.8833	475.667
207	2	167.42	7	7cm	orange	20	64.9393	62.5708	61.574		5.21692	6.48394	200.785		-33.365		0	20	40		60	80	40	1.19929		orange	20		62.5708	61.574	5.21692	6.48394	135.846	207	449.035	7	7cm	10x5x5	130.833	6	455.3	75.8833	475.667
207	3	136.39	37	37cm	green	40	2.04263	17.1414	90.8764		50.2989	2.88826	163.248		-26.8576		-20	0	20		40	60	20	1.19692		green	40	2.04263		90.8764	50.2989	2.88826	146.106	207	449.035	37	37cm	9x7x6	197.82	6	455.3	75.8833	475.667
207	4	12.075	44	44cm	purple	60		1.5501	10.1405		1.36127	0.233102	13.285		-1.20999			-20	0		20	40	10	1.10021		purple	60		1.5501		1.36127	0.233102	3.14447	207	449.035	44	44cm	3x3x3	14.13	6	455.3	75.8833	475.667
207	6	45.725	37	37cm green host	green	40	1.07431	8.47238	29.2288		9.46374		48.2393		-2.51426		-20	0	20		40		10	1.05499		green	40	1.07431		29.2288	9.46374		39.7669	207	449.035	37	37cm green host	5x6x7	109.9	6	455.3	75.8833	475.667
207	7	20.215	67	67cm	blue	80	0.383726	0.968728	3.63463		21.0587		26.0458		-5.83077		-60	-40	-20		0		-30	1.28844		blue	80	0.383726	0.968728	3.63463			4.98708	207	449.035	67	67cm	small	1.04667	6	455.3	75.8833	475.667
208	1	23.025	3	shaft 3cm	native	5			1.08522			0.496161	1.58138		21.4436				55			95	75	0.0686812		native	5			1.08522		0.496161	1.58138	208	405.072	3	shaft 3cm			4	203	41.0817	624
208	2	64.12	6	6cm native/orange	native	5	26.3416	3.37507	3.60257			16.8196	50.1388		13.9812		15	35	55			95	50	0.781953		native	5	26.3416	3.37507	3.60257		16.8196	50.1388	208	405.072	6	6cm native/orange	3x3x6	28.26	4	203	41.0817	624
208	3		21	21cm orng/green	green	40																				green	40							208	405.072	21	21cm orng/green	3x3x3.5	16.485	4	203	41.0817	624
208	4	217.39	38	38cm green host	green	40	5.95771	43.935	73.8559		4.71356	96.4316	224.894		-7.50368		-20	0	20		40	60	20	1.03452		green	40	5.95771		73.8559	4.71356	96.4316	180.959	208	405.072	38	38cm green host	lower half	41	4	203	41.0817	624
208	6	145.68	38	38cm purple host	purple	60	1.50435	4.01236	69.4795		8.06608	64.3386	147.401		-1.72088		-40	-20	0		20	40	0	1.01181		purple	60	1.50435	4.01236		8.06608	64.3386	77.9214	208	405.072	38	38cm purple host	large	41	4	203	41.0817	624
208	7	23.39	96	96cm pink host	pink		0.295384	0.425502	1.0619		0.492737	16.0853	18.3609		5.02914									0.784988		pink		0.295384	0.425502	1.0619	0.492737		2.27552	208	405.072	96	96cm pink host	6x6x5	78.5	4	203	41.0817	624
209	1	73.86	76	30 in	blue	80			1.44367		59.43	8.73326	69.6069		4.25308				-20		0	20	0	0.942417		blue	80			1.44367		8.73326	10.1769	209	322.448	76	30 in	7x7x8	205.147	3	312.953	104.318	307.333
209	2	43.49	36	36cm	green	40		16.5834	30.4971		6.55905	2.31269	55.9522		-12.4622			0	20		40	60	30	1.28655		green	40			30.4971	6.55905	2.31269	39.3688	209	322.448	36	36cm	4x4x5	41.8667	3	312.953	104.318	307.333
209	3	239.285	36	bottom 36cm	purple	60		27.8393	190.471		70.27	17.0936	305.674		-66.3889			-20	0		20	40	10	1.27745		purple	60		27.8393		70.27	17.0936	115.203	209	322.448	36	bottom 36cm			3	312.953	104.318	307.333
209	4	76.57	11	11cm top of chamber	orange	20	26.978	7.98424	6.41196		9.10841	4.28485	54.7675		21.8025		0	20	40		60	80	40	0.71526		orange	20		7.98424	6.41196	9.10841	4.28485	27.7895	209	322.448	11	11cm top of chamber	9x3.5x4	65.94	3	312.953	104.318	307.333
210	1	176.502	40	40cm green host	green	40	1.98828	96.081	44.073		6.74891	17.9014	166.793		9.70943		-20	0	20		40	60	20	0.94499		green	40	1.98828		44.073	6.74891	17.9014	70.7115	210	346.803	40	40cm green host	4x5x8	83.7333	5	203	50.9378	507
210	2	149.6	5	5-15cm native host	native	5	15.3754	25.7035	3.67823			5.45627	50.2134		99.3866		15	35	55			95	50	0.335651		native	5	15.3754	25.7035	3.67823		5.45627	50.2134	210	346.803	5	5-15cm native host		51	5	203	50.9378	507
210	3	19.375	94	94cm pink host	pink		0.209379	1.69203	0.740024			17.2574	19.8988		-0.523817									1.02704		pink		0.209379	1.69203	0.740024			2.64143	210	346.803	94	94cm pink host	3x4x3	18.84		203	50.9378	507
210	4	29.765	46	46cm green host	green	40		23.3693	2.07495		6.49041	0.227506	32.1622		-2.39721			0	20		40	60	30	1.08054		green	40			2.07495	6.49041	0.227506	8.79286	210	346.803	46	46cm green host	6x4x4	50.24	5	203	50.9378	507
