# Supplementary material for: Bioturbation by the Fungus-Gardening Ant, Trachymyrmex septentrionalis
Source: PLoS One. 2016 Jul 8;11(7):e0158920. doi: 10.1371/journal.pone.0158920 (PMC4938500; doi:10.1371/journal.pone.0158920)
Supplement: S2 Dataset — (XLSX) [file pone.0158920.s002.xlsx]

## Sheet: chamber collections, weights pu
Col. #	host color	color of deposited sand	weight total sand , minus host g	depth (cm)	Total weight (g)	mean host depth	% back filled sand from colored hosts	total wt. backfill
201	green	orange	0.0521808	36	7.04	40	12.7413	0.0521808
202	green	orange	0.267257	34.5	19.4675	40		0.267257
206	green	orange	1.35893	43	104.315	40		1.35893
207	green	orange	3.11694	37	91.0575	40		3.11694
208	green	orange	5.95771	29.5	217.39	40		5.95771
210	green	orange	1.98828	43	103.133	40		1.98828
202	purple&yellow	orange	4.00065	58.3333	46.3983	60	7.19451	4.00065
204	purple&yellow	orange	1.68951	46	207.78	60		1.68951
208	purple&yellow	orange	1.50435	38	145.68	60		1.50435
207	blue	orange	0.383726	67	20.215	80	0.383726	0.383726
208	pink	orange	0.295384	96	23.39			0.295384
210	pink	orange	0.209379	94	19.375			0.209379
202	native	orange	3.55215	4	13.965	5		3.55215
204	native	orange	15.5485	8	35.255	5		15.5485
207	native	orange	0.467049	4	5.55	5		0.467049
208	native	orange	26.3416	4.5	43.5725	5		26.3416
210	native	orange	15.3754	5	149.6	5		15.3754
201	orange	green	1.17529	12.5	33.5	20	126.938	1.17529
202	orange	green	21.9676	15	77.145	20		21.9676
203	orange	green	16.3408	19	93.265	20		16.3408
204	orange	green	12.6608	14	93.63	20		12.6608
206	orange	green	4.23883	13.5	17.7425	20		4.23883
207	orange	green	62.5708	7	167.42	20		62.5708
209	orange	green	7.98424	11	76.57	20		7.98424
202	purple&yellow	green	18.7324	58.3333	46.3983	60	56.2776	18.7324
203	purple&yellow	green	2.42228	64	248.94	60		2.42228
204	purple&yellow	green	1.72123	46	207.78	60		1.72123
207	purple&yellow	green	1.5501	44	12.075	60		1.5501
208	purple&yellow	green	4.01236	38	145.68	60		4.01236
209	purple&yellow	green	27.8393	36	239.285	60		27.8393
207	blue	green	0.968728	67	20.215	80	0.968728	0.968728
208	pink	green	0.425502	96	23.39			0.425502
210	pink	green	1.69203	94	19.375			1.69203
201	native	green	0.0695458	5	3.275	5	31.957	0.0695458
202	native	green	0.741619	4	13.965	5		0.741619
204	native	green	1.96452	8	35.255	5		1.96452
207	native	green	0.102689	4	5.55	5		0.102689
208	native	green	3.37507	4.5	43.5725	5		3.37507
210	native	green	25.7035	5	149.6	5		25.7035
201	orange	purple & Yellow	0.804616	12.5	33.5	20	150.489	0.804616
202	orange	purple & Yellow	11.2298	15	77.145	20		11.2298
203	orange	purple & Yellow	44.3434	19	93.265	20		44.3434
204	orange	purple & Yellow	23.5233	14	93.63	20		23.5233
206	orange	purple & Yellow	2.60157	13.5	17.7425	20		2.60157
207	orange	purple & Yellow	61.574	7	167.42	20		61.574
209	orange	purple & Yellow	6.41196	11	76.57	20		6.41196
201	green	purple & Yellow	7.3661	36	7.04	40	318.928	7.3661
202	green	purple & Yellow	10.4922	34.5	19.4675	40		10.4922
206	green	purple & Yellow	30.4638	43	104.315	40		30.4638
207	green	purple & Yellow	120.105	37	91.0575	40		120.105
208	green	purple & Yellow	73.8559	29.5	217.39	40		73.8559
209	green	purple & Yellow	30.4971	36	43.49	40		30.4971
210	green	purple & Yellow	46.1479	43	103.133	40		46.1479
207	blue	purple & Yellow	3.63463	67	20.215	80	5.0783	3.63463
209	blue	purple & Yellow	1.44367	76	73.86	80		1.44367
202	pink	purple & Yellow	0.118109	89	16.835		1.92003	0.118109
208	pink	purple & Yellow	1.0619	96	23.39			1.0619
210	pink	purple & Yellow	0.740024	94	19.375			0.740024
201	native	purple & Yellow	0.0641342	5	3.275	5	15.3445	0.0641342
202	native	purple & Yellow	0.0350513	4	13.965	5		0.0350513
204	native	purple & Yellow	6.87931	8	35.255	5		6.87931
208	native	purple & Yellow	4.68779	4.5	43.5725	5		4.68779
210	native	purple & Yellow	3.67823	5	149.6	5		3.67823
202	orange	blue	2.22769	15	77.145	20		2.22769
203	orange	blue	17.5166	19	93.265	20		17.5166
204	orange	blue	1.60508	14	93.63	20		1.60508
206	orange	blue	0.294122	13.5	17.7425	20		0.294122
207	orange	blue	5.21692	7	167.42	20		5.21692
209	orange	blue	9.10841	11	76.57	20		9.10841
201	green	blue	0.0615838	36	7.04	40	89.1029	0.0615838
202	green	blue	0.530334	34.5	19.4675	40		0.530334
206	green	blue	4.2364	43	104.315	40		4.2364
207	green	blue	59.7626	37	91.0575	40		59.7626
208	green	blue	4.71356	29.5	217.39	40		4.71356
209	green	blue	6.55905	36	43.49	40		6.55905
210	green	blue	13.2393	43	103.133	40		13.2393
202	purple&yellow	blue	23.7544	58.3333	46.3983	60	168.605	23.7544
203	purple&yellow	blue	47.534	64	248.94	60		47.534
204	purple&yellow	blue	17.6198	46	207.78	60		17.6198
207	purple&yellow	blue	1.36127	44	12.075	60		1.36127
208	purple&yellow	blue	8.06608	38	145.68	60		8.06608
209	purple&yellow	blue	70.27	36	239.285	60		70.27
202	pink	blue	0.11812	89	16.835		0.610856	0.11812
208	pink	blue	0.492737	96	23.39			0.492737
204	native	blue	0.428576	8	35.255	5		0.428576
201	orange	pink	0.169292	12.5	33.5	20	28.8224	0.169292
202	orange	pink	16.5911	15	77.145	20		16.5911
204	orange	pink	1.29323	14	93.63	20		1.29323
207	orange	pink	6.48394	7	167.42	20		6.48394
209	orange	pink	4.28485	11	76.57	20		4.28485
202	green	pink	1.11988	34.5	19.4675	40		1.11988
206	green	pink	2.70122	43	104.315	40		2.70122
207	green	pink	2.88826	37	91.0575	40		2.88826
208	green	pink	96.4316	29.5	217.39	40		96.4316
209	green	pink	2.31269	36	43.49	40		2.31269
210	green	pink	18.1289	43	103.133	40		18.1289
202	purple&yellow	pink	3.09281	58.3333	46.3983	60	109	3.09281
203	purple&yellow	pink	19.8118	64	248.94	60		19.8118
204	purple&yellow	pink	4.43053	46	207.78	60		4.43053
207	purple&yellow	pink	0.233102	44	12.075	60		0.233102
208	purple&yellow	pink	64.3386	38	145.68	60		64.3386
209	purple&yellow	pink	17.0936	36	239.285	60		17.0936
209	blue	pink	8.73326	76	73.86	80		8.73326
208	native	pink	17.3157	4.5	43.5725	5		17.3157
210	native	pink	5.45627	5	149.6	5		5.45627
