# Supplementary material for: Bioturbation by the Fungus-Gardening Ant, Trachymyrmex septentrionalis
Source: PLoS One. 2016 Jul 8;11(7):e0158920. doi: 10.1371/journal.pone.0158920 (PMC4938500; doi:10.1371/journal.pone.0158920)
Supplement: S3 Dataset — (XLSX) [file pone.0158920.s003.xlsx]

## Sheet: surface collections, sand ratio
Colony	Date	Total Weight (g)	Subsample	Subsample Weight (mg)	# orange sand grains	# green sand grains	# yellow sand grains	# purple sand grains	# blue sand grains	# pink sand grains	# native sand grains	total grains	% orange grains	% green sand grains	% yellow sand grains	% purple sand grains	% blue sand grains	% pink sand grains	% native sand grains	wt orange grains, g	wt green grains	wt yellow grains	wt purple grains	wt blue grains	wt pink grains	wt native grains	chamber volume excavated, ml	Colony	host % orange	host % green	host % purple	host % blue	host % pink	host % yellow	weight total sand from orange host, g	weight total sand from green host, g	weight total sand from yellow host, g	weight total sand from purple host, g	weight total sand from blue host, g	weight total sand from pink host, g	total wt. sand from colored hosts	total % sand from colored hosts	NewVar2	NewVar3	NewVar4	NewVar5	NewVar6	NewVar7	NewVar8
201	2015-04-22	116	1	21	39	6	0	0	1	0	278	324	0.12037	0.0185185	0	0	0.00308642	0	0.858025	13.963	2.14815	0	0	0.358025	0	99.5309	77.3333	201	0.276623	0.223181		0.202634	0.200721	0.249633	50.4766	9.62512	0		1.78369	0	61.8854	0.533495
201	2015-04-22	116	2	16	48	10	0	0	0	0	358	416	0.115385	0.0240385	0	0	0	0	0.860577	13.3846	2.78846	0	0	0	0	99.8269	77.3333	201	0.276623	0.223181		0.202634	0.200721	0.249633	48.3858	12.4942	0		0	0	60.88	0.524827
201	2015-04-22	116	3	13	40	8	0	0	0	0	239	287	0.139373	0.0278746	0	0	0	0	0.832753	16.1672	3.23345	0	0	0	0	96.5993	77.3333	201	0.276623	0.223181		0.202634	0.200721	0.249633	58.4451	14.488	0		0	0	72.9331	0.628734
201	2015-04-22	116	4	14	48	4	0	0	0	0	320	372	0.129032	0.0107527	0	0	0	0	0.860215	14.9677	1.24731	0	0	0	0	99.7849	77.3333	201	0.276623	0.223181		0.202634	0.200721	0.249633	54.1089	5.58878	0		0	0	59.6977	0.514635
201	2015-04-22	116	5	13	38	11	0	0	0	0	290	339	0.112094	0.0324484	0	0	0	0	0.855457	13.0029	3.76401	0	0	0	0	99.233	77.3333	201	0.276623	0.223181		0.202634	0.200721	0.249633	47.0061	16.8653	0		0	0	63.8714	0.550615
202	2015-04-22	159	1	15	34	5	0	0	1	0	283	323	0.105263	0.0154799	0	0	0.00309598	0	0.876161	16.7368	2.4613	0	0	0.49226	0	139.31	106	202	0.278358	0.289012		0.272549	0.24017	0.261156	60.127	8.51625	0		2.04963	0	70.6929	0.444609
202	2015-04-22	159	2	17	53	10	0	0	0	0	376	439	0.120729	0.022779	0	0	0	0	0.856492	19.1959	3.62187	0	0	0	0	136.182	106	202	0.278358	0.289012		0.272549	0.24017	0.261156	68.9612	12.5319	0		0	0	81.4931	0.512535
202	2015-04-22	159	3	14	40	8	0	0	0	0	244	292	0.136986	0.0273973	0	0	0	0	0.835616	21.7808	4.35616	0	0	0	0	132.863	106	202	0.278358	0.289012		0.272549	0.24017	0.261156	78.2475	15.0726	0		0	0	93.3201	0.586919
202	2015-04-22	159	4	20	51	3	0	0	0	0	335	389	0.131105	0.00771208	0	0	0	0	0.861183	20.8458	1.22622	0	0	0	0	136.928	106	202	0.278358	0.289012		0.272549	0.24017	0.261156	74.8883	4.2428	0		0	0	79.1311	0.49768
202	2015-04-22	159	5	16	41	11	0	0	0	0	310	362	0.11326	0.0303867	0	0	0	0	0.856354	18.0083	4.83149	0	0	0	0	136.16	106	202	0.278358	0.289012		0.272549	0.24017	0.261156	64.6947	16.7173	0		0	0	81.4119	0.512025
203	2015-04-22	370	1	19	82	1	0	1	0	0	363	447	0.183445	0.00223714	0	0.00223714	0	0	0.812081	67.8747	0.82774	0	0.82774	0	0	300.47	246.667	203	0.218892	0.184166	0.186293	0.185913	0.179878		310.084	4.49453		4.44323	0		319.022	0.86222
203	2015-04-22	370	2	21	64	0	0	0	0	0	379	443	0.14447	0	0	0	0	0	0.85553	53.4537	0	0	0	0	0	316.546	246.667	203	0.218892	0.184166	0.186293	0.185913	0.179878		244.202	0		0	0		244.202	0.660005
203	2015-04-22	370	3	20	97	2	0	0	0	0	458	557	0.174147	0.00359066	0	0	0	0	0.822262	64.4345	1.32855	0	0	0	0	304.237	246.667	203	0.218892	0.184166	0.186293	0.185913	0.179878		294.367	7.21384		0	0		301.581	0.815084
203	2015-04-22	370	4	15	21	1	0	1	0	0	187	210	0.1	0.0047619	0	0.0047619	0	0	0.890476	37	1.7619	0	1.7619	0	0	329.476	246.667	203	0.218892	0.184166	0.186293	0.185913	0.179878		169.033	9.56693		9.45773	0		188.058	0.508265
203	2015-04-22	370	5	21	92	2	0	1	0	0	469	564	0.163121	0.0035461	0	0.00177305	0	0	0.83156	60.3546	1.31206	0	0.656028	0	0	307.677	246.667	203	0.218892	0.184166	0.186293	0.185913	0.179878		275.728	7.12431		3.5215	0		286.374	0.773984
204	2015-04-22	110	1	15	65	4	0	0	0	0	200	269	0.241636	0.0148699	0	0	0	0	0.743494	26.5799	1.63569	0	0	0	0	81.7844	73.3333	204	0.221429	0.203226	0.206687	0.191304	0.219436		120.038	8.04862		0	0		128.087	1.16443
204	2015-04-22	110	2	21	75	5	0	0	0	0	266	346	0.216763	0.0144509	0	0	0	0	0.768786	23.8439	1.5896	0	0	0	0	84.5665	73.3333	204	0.221429	0.203226	0.206687	0.191304	0.219436		107.682	7.82182		0	0		115.504	1.05004
204	2015-04-22	110	3	16	60	2	0	0	0	0	209	271	0.221402	0.00738007	0	0	0	0	0.771218	24.3542	0.811808	0	0	0	0	84.8339	73.3333	204	0.221429	0.203226	0.206687	0.191304	0.219436		109.987	3.99461		0	0		113.982	1.0362
204	2015-04-22	110	4	17	57	2	0	0	0	0	202	261	0.218391	0.00766284	0	0	0	0	0.773946	24.023	0.842912	0	0	0	0	85.1341	73.3333	204	0.221429	0.203226	0.206687	0.191304	0.219436		108.491	4.14766		0	0		112.639	1.02399
204	2015-04-22	110	5	17	41	7	0	0	0	0	167	215	0.190698	0.0325581	0	0	0	0	0.776744	20.9767	3.5814	0	0	0	0	85.4419	73.3333	204	0.221429	0.203226	0.206687	0.191304	0.219436		94.7337	17.6227		0	0		112.356	1.02142
206	2015-04-22	148	1	17	31	17	0	0	1	0	221	270	0.114815	0.062963	0	0	0.0037037	0	0.818519	16.9926	9.31852	0	0	0.548148	0	121.141	98.6667	206	0.18677	0.177945		0.211462	0.267352	0.186709	90.9812	52.3674	0		2.05028	0	145.399	0.982425
206	2015-04-22	148	2	18	12	15	0	0	0	0	271	298	0.0402685	0.0503356	0	0	0	0	0.909396	5.95973	7.44966	0	0	0	0	134.591	98.6667	206	0.18677	0.177945		0.211462	0.267352	0.186709	31.9094	41.865	0		0	0	73.7744	0.498476
206	2015-04-22	148	3	15	45	8	0	0	0	0	349	402	0.11194	0.0199005	0	0	0	0	0.868159	16.5672	2.94527	0	0	0	0	128.488	98.6667	206	0.18677	0.177945		0.211462	0.267352	0.186709	88.7034	16.5516	0		0	0	105.255	0.711182
206	2015-04-22	148	4	16	42	15	0	0	1	0	310	368	0.11413	0.0407609	0	0	0.00271739	0	0.842391	16.8913	6.03261	0	0	0.402174	0	124.674	98.6667	206	0.18677	0.177945		0.211462	0.267352	0.186709	90.4389	33.9016	0		1.50429	0	125.845	0.850302
206	2015-04-22	148	5	15	34	7	0	0	2	1	314	358	0.0949721	0.0195531	0	0	0.00558659	0.0027933	0.877095	14.0559	2.89385	0	0	0.826816	0.413408	129.81	98.6667	206	0.18677	0.177945		0.211462	0.267352	0.186709	75.2574	16.2626	0		3.09261	2.21418	96.8269	0.654236
207	42116	184	1	13	46	3	0	3	0	0	182	234	0.196581	0.0128205	0	0.0128205	0	0	0.777778	36.1709	2.35897	0	2.35897	0	0	143.111	122.667	207	0.156863	0.168937	0.212766	0.151671	0.126263		230.59	13.9636		11.0872	0		255.641	1.38935
207	42116	184	2	14	42	3	0	3	0	0	204	252	0.166667	0.0119048	0	0.0119048	0	0	0.809524	30.6667	2.19048	0	2.19048	0	0	148.952	122.667	207	0.156863	0.168937	0.212766	0.151671	0.126263		195.5	12.9662		10.2952	0		218.761	1.18892
207	42116	184	3	16	63	3	0	2	0	0	303	371	0.169811	0.00808625	0	0.00539084	0	0	0.816712	31.2453	1.48787	0	0.991914	0	0	150.275	122.667	207	0.156863	0.168937	0.212766	0.151671	0.126263		199.189	8.80723		4.66199	0		212.658	1.15575
207	42116	184	4	14	58	0	0	0	0	0	301	359	0.16156	0	0	0	0	0	0.83844	29.727	0	0	0	0	0	154.273	122.667	207	0.156863	0.168937	0.212766	0.151671	0.126263		189.51	0		0	0		189.51	1.02994
207	42116	184	5	17	69	3	0	1	0	0	308	381	0.181102	0.00787402	0	0.00262467	0	0	0.808399	33.3228	1.44882	0	0.48294	0	0	148.745	122.667	207	0.156863	0.168937	0.212766	0.151671	0.126263		212.433	8.57607		2.26982	0		223.279	1.21347
208	42116	84	1	17	4	0	0	0	0	0	243	247	0.0161943	0	0	0	0	0	0.983806	1.36032	0	0	0	0	0	82.6397	56	208	0.299712	0.229551	0.27791	0.205703	0.169355		4.53877	0		0	0		4.53877	0.054033
208	42116	84	2	16	2	0	0	0	0	0	245	247	0.00809717	0	0	0	0	0	0.991903	0.680162	0	0	0	0	0	83.3198	56	208	0.299712	0.229551	0.27791	0.205703	0.169355		2.26939	0		0	0		2.26939	0.0270165
208	42116	84	3	15	19	0	0	0	0	0	398	417	0.0455635	0	0	0	0	0	0.954436	3.82734	0	0	0	0	0	80.1727	56	208	0.299712	0.229551	0.27791	0.205703	0.169355		12.7701	0		0	0		12.7701	0.152025
208	42116	84	4	21	7	0	0	0	0	0	366	373	0.0187668	0	0	0	0	0	0.981233	1.57641	0	0	0	0	0	82.4236	56	208	0.299712	0.229551	0.27791	0.205703	0.169355		5.25974	0		0	0		5.25974	0.062616
208	42116	84	5	17	6	0	0	0	0	0	231	237	0.0253165	0	0	0	0	0	0.974684	2.12658	0	0	0	0	0	81.8734	56	208	0.299712	0.229551	0.27791	0.205703	0.169355		7.09542	0		0	0		7.09542	0.0844693
209	42116	14	1	16	27	7	0	0	0	0	320	354	0.0762712	0.019774	0	0	0	0	0.903955	1.0678	0.276836	0	0	0	0	12.6554	9.33333	209	0.167102	0.165017	0.133333	0.173709	0.109677		6.3901	1.67763		0	0		8.06772	0.576266
209	42116	14	2	15	25	2	0	0	0	0	227	254	0.0984252	0.00787402	0	0	0	0	0.893701	1.37795	0.110236	0	0	0	0	12.5118	9.33333	209	0.167102	0.165017	0.133333	0.173709	0.109677		8.24619	0.668031		0	0		8.91422	0.63673
209	42116	14	3	16	27	8	0	0	0	0	303	338	0.0798817	0.0236686	0	0	0	0	0.89645	1.11834	0.331361	0	0	0	0	12.5503	9.33333	209	0.167102	0.165017	0.133333	0.173709	0.109677		6.69259	2.00805		0	0		8.70063	0.621474
209	42116	14	4	16	46	0	0	0	0	0	368	414	0.111111	0	0	0	0	0	0.888889	1.55556	0	0	0	0	0	12.4444	9.33333	209	0.167102	0.165017	0.133333	0.173709	0.109677		9.30903	0		0	0		9.30903	0.664931
209	42116	14	5	17	38	9	0	0	0	0	319	366	0.103825	0.0245902	0	0	0	0	0.871585	1.45355	0.344262	0	0	0	0	12.2022	9.33333	209	0.167102	0.165017	0.133333	0.173709	0.109677		8.6986	2.08623		0	0		10.7848	0.770345
210	42116	0	1	0	0	0	0	0	0	0	0	0															0	210	0.204724	0.175	0.244565	0.229858	0.247788
210	42116	0	2	0	0	0	0	0	0	0	0	0															0	210	0.204724	0.175	0.244565	0.229858	0.247788
210	42116	0	3	0	0	0	0	0	0	0	0	0															0	210	0.204724	0.175	0.244565	0.229858	0.247788
210	42116	0	4	0	0	0	0	0	0	0	0	0															0	210	0.204724	0.175	0.244565	0.229858	0.247788
210	42116	0	5	0	0	0	0	0	0	0	0	0															0	210	0.204724	0.175	0.244565	0.229858	0.247788
201	42122	89	1	14	36	0	12	0	5	6	286	345	0.104348	0	0.0347826	0	0.0144928	0.0173913	0.828986	9.28696	0	3.09565	0	1.28986	1.54783	73.7797	59.3333	201	0.276623	0.223181		0.202634	0.200721	0.249633	33.5727	0	12.4008		6.42609	6.2004	58.5999	0.658426
201	42122	89	2	18	37	0	21	0	4	5	326	393	0.0941476	0	0.0534351	0	0.0101781	0.0127226	0.829517	8.37913	0	4.75573	0	0.905852	1.13232	73.827	59.3333	201	0.276623	0.223181		0.202634	0.200721	0.249633	30.2909	0	19.0508		4.51298	4.53592	58.3906	0.656074
201	42122	89	3	16	36	3	22	0	7	5	254	327	0.110092	0.00917431	0.0672783	0	0.0214067	0.0152905	0.776758	9.79817	0.816514	5.98777	0	1.9052	1.36086	69.1315	59.3333	201	0.276623	0.223181		0.202634	0.200721	0.249633	35.4207	3.65852	23.9863		9.49175	5.45142	78.0086	0.876502
201	42122	89	4	20	46	0	23	0	5	0	349	423	0.108747	0	0.0543735	0	0.0118203	0	0.825059	9.67849	0	4.83924	0	1.05201	0	73.4303	59.3333	201	0.276623	0.223181		0.202634	0.200721	0.249633	34.9881	0	19.3854		5.24114	0	59.6146	0.669827
201	42122	89	5	13	31	2	15	0	5	0	225	278	0.111511	0.00719424	0.0539568	0	0.0179856	0	0.809353	9.92446	0.640288	4.80216	0	1.60072	0	72.0324	59.3333	201	0.276623	0.223181		0.202634	0.200721	0.249633	35.8773	2.86891	19.2368		7.97483	0	65.9578	0.741099
202	42122	185	1	16	9	9	25	0	1	0	180	224	0.0401786	0.0401786	0.111607	0	0.00446429	0	0.803571	7.43304	7.43304	20.6473	0	0.825893	0	148.661	123.333	202	0.278358	0.289012		0.272549	0.24017	0.261156	26.7031	25.7188	79.0614		3.43879	0	134.922	0.729309
202	42122	185	2	14	17	5	51	0	1	0	185	259	0.0656371	0.019305	0.196911	0	0.003861	0	0.714286	12.1429	3.57143	36.4286	0	0.714286	0	132.143	123.333	202	0.278358	0.289012		0.272549	0.24017	0.261156	43.6232	12.3574	139.49		2.97409	0	198.445	1.07267
202	42122	185	3	21	36	15	88	0	3	0	361	503	0.0715706	0.0298211	0.17495	0	0.00596421	0	0.717694	13.2406	5.5169	32.3658	0	1.10338	0	132.773	123.333	202	0.278358	0.289012		0.272549	0.24017	0.261156	47.5666	19.0888	123.933		4.59417	0	195.183	1.05504
202	42122	185	4	14	13	10	46	0	2	0	196	267	0.0486891	0.0374532	0.172285	0	0.00749064	0	0.734082	9.00749	6.92884	31.8727	0	1.38577	0	135.805	123.333	202	0.278358	0.289012		0.272549	0.24017	0.261156	32.3594	23.9742	122.045		5.76995	0	184.148	0.995396
202	42122	185	5	14	12	9	50	0	2	1	210	284	0.0422535	0.0316901	0.176056	0	0.00704225	0.00352113	0.739437	7.8169	5.86268	32.5704	0	1.30282	0.651408	136.796	123.333	202	0.278358	0.289012		0.272549	0.24017	0.261156	28.0822	20.2852	124.717		5.42457	2.49433	181.003	0.978394
203	42122	337	1	21	35	18	0	34	0	0	258	345	0.101449	0.0521739	0	0.0985507	0	0	0.747826	34.1884	17.5826	0	33.2116	0	0	252.017	224.667	203	0.218892	0.184166	0.186293	0.185913	0.179878		156.189	95.4714		178.277	0		429.937	1.27578
203	42122	337	2	14	49	17	0	27	2	0	305	400	0.1225	0.0425	0	0.0675	0.005	0	0.7625	41.2825	14.3225	0	22.7475	1.685	0	256.962	224.667	203	0.218892	0.184166	0.186293	0.185913	0.179878		188.598	77.7694		122.106	9.36746		397.841	1.18054
203	42122	337	3	17	29	10	0	20	0	0	291	350	0.0828571	0.0285714	0	0.0571429	0	0	0.831429	27.9229	9.62857	0	19.2571	0	0	280.191	224.667	203	0.218892	0.184166	0.186293	0.185913	0.179878		127.565	52.282		103.37	0		283.217	0.840407
203	42122	337	4	18	34	14	0	28	0	0	297	373	0.0911528	0.0375335	0	0.075067	0	0	0.796247	30.7185	12.6488	0	25.2976	0	0	268.335	224.667	203	0.218892	0.184166	0.186293	0.185913	0.179878		140.337	68.6814		135.795	0		344.813	1.02318
203	42122	337	5	20	44	10	0	34	0	0	342	430	0.102326	0.0232558	0	0.0790698	0	0	0.795349	34.4837	7.83721	0	26.6465	0	0	268.033	224.667	203	0.218892	0.184166	0.186293	0.185913	0.179878		157.538	42.5551		143.036	0		343.129	1.01819
204	42122	69	1	16	12	28	0	0	1	0	215	256	0.046875	0.109375	0	0	0.00390625	0	0.839844	3.23438	7.54688	0	0	0.269531	0	57.9492	46	204	0.221429	0.203226	0.206687	0.191304	0.219436		14.6069	37.1354		0	1.22829		52.9706	0.767689
204	42122	69	2	19	40	40	0	1	0	0	313	394	0.101523	0.101523	0	0.00253807	0	0	0.794416	7.00508	7.00508	0	0.175127	0	0	54.8147	46	204	0.221429	0.203226	0.206687	0.191304	0.219436		31.6358	34.4694		0.847305	0		66.9526	0.970327
204	42122	69	3	21	25	42	0	0	0	0	247	314	0.0796178	0.133758	0	0	0	0	0.786624	5.49363	9.2293	0	0	0	0	54.2771	46	204	0.221429	0.203226	0.206687	0.191304	0.219436		24.8099	45.414		0	0		70.224	1.01774
204	42122	69	4	16	12	32	0	0	0	0	204	248	0.0483871	0.129032	0	0	0	0	0.822581	3.33871	8.90323	0	0	0	0	56.7581	46	204	0.221429	0.203226	0.206687	0.191304	0.219436		15.078	43.8095		0	0		58.8876	0.853443
204	42122	69	5	16	33	44	0	0	0	0	241	318	0.103774	0.138365	0	0	0	0	0.757862	7.16038	9.54717	0	0	0	0	52.2925	46	204	0.221429	0.203226	0.206687	0.191304	0.219436		32.3372	46.9781		0	0		79.3153	1.1495
206	42122	79	1	16	4	40	1	0	2	0	295	342	0.0116959	0.116959	0.00292398	0	0.00584795	0	0.862573	0.923977	9.23977	0.230994	0	0.461988	0	68.1433	52.6667	206	0.18677	0.177945		0.211462	0.267352	0.186709	4.94712	51.9249	1.23719		1.72801	0	59.8372	0.757433
206	42122	79	2	15	8	52	2	0	3	0	264	329	0.0243161	0.158055	0.00607903	0	0.00911854	0	0.802432	1.92097	12.4863	0.480243	0	0.720365	0	63.3921	52.6667	206	0.18677	0.177945		0.211462	0.267352	0.186709	10.2852	70.1696	2.57215		2.69444	0	85.7214	1.08508
206	42122	79	3	18	7	45	2	0	4	0	273	331	0.021148	0.135952	0.0060423	0	0.0120846	0	0.824773	1.67069	10.7402	0.477341	0	0.954683	0	65.1571	52.6667	206	0.18677	0.177945		0.211462	0.267352	0.186709	8.94518	60.3568	2.55661		3.57088	0	75.4295	0.954803
206	42122	79	4	14	9	39	1	0	3	0	295	347	0.0259366	0.112392	0.00288184	0	0.00864553	0	0.850144	2.04899	8.87896	0.227666	0	0.682997	0	67.1614	52.6667	206	0.18677	0.177945		0.211462	0.267352	0.186709	10.9706	49.8973	1.21936		2.55467	0	64.6419	0.818252
206	42122	79	5	17	9	68	2	0	4	0	256	339	0.0265487	0.20059	0.00589971	0	0.0117994	0	0.755162	2.09735	15.8466	0.466077	0	0.932153	0	59.6578	52.6667	206	0.18677	0.177945		0.211462	0.267352	0.186709	11.2295	89.0535	2.49628		3.48661	0	106.266	1.34514
207	42122	145	1	15	31	3	0	0	17	0	243	294	0.105442	0.0102041	0	0	0.0578231	0	0.826531	15.2891	1.47959	0	0	8.38435	0	119.847	96.6667	207	0.156863	0.168937	0.212766	0.151671	0.126263		97.4681	8.75823		0	66.4041		172.63	1.19055
207	42122	145	2	15	36	4	0	0	23	1	273	337	0.106825	0.0118694	0	0	0.0682493	0.00296736	0.810089	15.4896	1.72107	0	0	9.89614	0.430267	117.463	96.6667	207	0.156863	0.168937	0.212766	0.151671	0.126263		98.7463	10.1876		0	78.3774		187.311	1.2918
207	42122	145	3	18	45	1	0	4	25	2	301	378	0.119048	0.0026455	0	0.010582	0.0661376	0.00529101	0.796296	17.2619	0.383598	0	1.53439	9.58995	0.767196	115.463	96.6667	207	0.156863	0.168937	0.212766	0.151671	0.126263		110.045	2.27065		7.21164	75.9524		195.479	1.34813
207	42122	145	4	17	49	2	0	4	28	3	332	418	0.117225	0.00478469	0	0.00956938	0.0669856	0.00717703	0.794258	16.9976	0.69378	0	1.38756	9.71292	1.04067	115.167	96.6667	207	0.156863	0.168937	0.212766	0.151671	0.126263		108.36	4.10673		6.52153	76.9263		195.914	1.35113
207	42122	145	5	20	31	3	0	0	17	0	237	288	0.107639	0.0104167	0	0	0.0590278	0	0.822917	15.6076	1.51042	0	0	8.55903	0	119.323	96.6667	207	0.156863	0.168937	0.212766	0.151671	0.126263		99.4987	8.94069		0	67.7875		176.227	1.21536
208	42122	175	1	19	40	27	0	21	0	1	301	390	0.102564	0.0692308	0	0.0538462	0	0.0025641	0.771795	17.9487	12.1154	0	9.42308	0	0.448718	135.064	116.667	208	0.299712	0.229551	0.27791	0.205703	0.169355		59.8866	52.7785		33.907	0		146.572	0.837555
208	42122	175	2	18	38	28	1	25	0	0	322	414	0.0917874	0.0676329	0.00241546	0.0603865	0	0	0.777778	16.0628	11.8357	0.422705	10.5676	0	0	136.111	116.667	208	0.299712	0.229551	0.27791	0.205703	0.169355		53.5942	51.5603		38.0254	0		143.18	0.818171
208	42122	175	3	14	37	21	0	23	0	0	250	331	0.111782	0.0634441	0	0.0694864	0	0	0.755287	19.5619	11.1027	0	12.1601	0	0	132.175	116.667	208	0.299712	0.229551	0.27791	0.205703	0.169355		65.2691	48.367		43.7556	0		157.392	0.899382
208	42122	175	4	16	40	29	0	15	0	0	255	339	0.117994	0.0855457	0	0.0442478	0	0	0.752212	20.649	14.9705	0	7.74336	0	0	131.637	116.667	208	0.299712	0.229551	0.27791	0.205703	0.169355		68.8961	65.2163		27.8629	0		161.975	0.925573
208	42122	175	5	16	33	22	0	23	0	0	283	361	0.0914127	0.0609418	0	0.0637119	0	0	0.783934	15.9972	10.6648	0	11.1496	0	0	137.188	116.667	208	0.299712	0.229551	0.27791	0.205703	0.169355		53.3754	46.4594		40.1194	0		139.954	0.799738
209	42122	73	1	17	49	7	0	1	0	0	321	378	0.12963	0.0185185	0	0.0026455	0	0	0.849206	9.46296	1.35185	0	0.193122	0	0	61.9921	48.6667	209	0.167102	0.165017	0.133333	0.173709	0.109677		56.6299	8.19222		1.44841	0		66.2706	0.907816
209	42122	73	2	21	80	6	0	2	0	0	426	514	0.155642	0.0116732	0	0.00389105	0	0	0.828794	11.3619	0.85214	0	0.284047	0	0	60.5019	48.6667	209	0.167102	0.165017	0.133333	0.173709	0.109677		67.9937	5.16397		2.13035	0		75.288	1.03134
209	42122	73	3	16	39	2	0	2	0	0	257	300	0.13	0.00666667	0	0.00666667	0	0	0.856667	9.49	0.486667	0	0.486667	0	0	62.5367	48.6667	209	0.167102	0.165017	0.133333	0.173709	0.109677		56.7917	2.9492		3.65	0		63.3909	0.868369
209	42122	73	4	15	38	6	0	1	0	0	259	304	0.125	0.0197368	0	0.00328947	0	0	0.851974	9.125	1.44079	0	0.240132	0	0	62.1941	48.6667	209	0.167102	0.165017	0.133333	0.173709	0.109677		54.6074	8.73118		1.80099	0		65.1396	0.892323
209	42122	73	5	15	42	4	0	0	0	0	289	335	0.125373	0.0119403	0	0	0	0	0.862687	9.15224	0.871642	0	0	0	0	62.9761	48.6667	209	0.167102	0.165017	0.133333	0.173709	0.109677		54.7704	5.28215		0	0		60.0526	0.822638
210	42122	246	1	14	5	16	0	0	0	1	250	272	0.0183824	0.0588235	0	0	0	0.00367647	0.919118	4.52206	14.4706	0	0	0	0.904412	226.103	164	210	0.204724	0.175	0.244565	0.229858	0.247788		22.0885	82.6891		0	0		104.778	0.425925
210	42122	246	2	15	3	15	0	0	0	0	255	273	0.010989	0.0549451	0	0	0	0	0.934066	2.7033	13.5165	0	0	0	0	229.78	164	210	0.204724	0.175	0.244565	0.229858	0.247788		13.2046	77.237		0	0		90.4416	0.367649
210	42122	246	3	15	9	22	0	0	0	0	257	288	0.03125	0.0763889	0	0	0	0	0.892361	7.6875	18.7917	0	0	0	0	219.521	164	210	0.204724	0.175	0.244565	0.229858	0.247788		37.5505	107.381		0	0		144.931	0.589152
210	42122	246	4	20	5	21	0	0	0	0	342	368	0.013587	0.0570652	0	0	0	0	0.929348	3.34239	14.038	0	0	0	0	228.62	164	210	0.204724	0.175	0.244565	0.229858	0.247788		16.3263	80.2174		0	0		96.5437	0.392454
210	42122	246	5	17	4	27	0	0	0	0	243	274	0.0145985	0.0985401	0	0	0	0	0.886861	3.59124	24.2409	0	0	0	0	218.168	164	210	0.204724	0.175	0.244565	0.229858	0.247788		17.5418	138.519		0	0		156.061	0.634395
201	42129	90	1	15	21	0	0	2	2	0	300	325	0.0646154	0	0	0.00615385	0.00615385	0	0.923077	5.81538	0	0	0.553846	0.553846	0	83.0769	60	201	0.276623	0.223181		0.202634	0.200721	0.249633	21.0228	0	0		2.75928	0	23.7821	0.264245
201	42129	90	2	20	31	2	0	2	1	1	374	411	0.0754258	0.00486618	0	0.00486618	0.00243309	0.00243309	0.909976	6.78832	0.437956	0	0.437956	0.218978	0.218978	81.8978	60	201	0.276623	0.223181		0.202634	0.200721	0.249633	24.54	1.96233	0		1.09095	0.877199	28.4705	0.316339
201	42129	90	3	18	12	0	0	0	0	0	212	224	0.0535714	0	0	0	0	0	0.946429	4.82143	0	0	0	0	0	85.1786	60	201	0.276623	0.223181		0.202634	0.200721	0.249633	17.4296	0	0		0	0	17.4296	0.193662
201	42129	90	4	16	4	0	1	0	0	0	158	163	0.0245399	0	0.00613497	0	0	0	0.969325	2.20859	0	0.552147	0	0	0	87.2393	60	201	0.276623	0.223181		0.202634	0.200721	0.249633	7.98412	0	2.21183		0	0	10.196	0.113288
201	42129	90	5	21	20	1	0	0	3	1	211	236	0.0847458	0.00423729	0	0	0.0127119	0.00423729	0.894068	7.62712	0.381356	0	0	1.14407	0.381356	80.4661	60	201	0.276623	0.223181		0.202634	0.200721	0.249633	27.5723	1.70873	0		5.69978	1.52766	36.5085	0.40565
202	42129	159	1	13	4	9	31	0	2	2	134	182	0.021978	0.0494505	0.17033	0	0.010989	0.010989	0.736264	3.49451	7.86264	27.0824	0	1.74725	1.74725	117.066	106	202	0.278358	0.289012		0.272549	0.24017	0.261156	12.554	27.2052	103.702		7.27507	6.69047	157.427	0.990107
202	42129	159	2	16	6	14	57	0	2	2	180	261	0.0229885	0.0536398	0.218391	0	0.00766284	0.00766284	0.689655	3.65517	8.52874	34.7241	0	1.21839	1.21839	109.655	106	202	0.278358	0.289012		0.272549	0.24017	0.261156	13.1312	29.51	132.963		5.07304	4.66538	185.343	1.16568
202	42129	159	3	20	1	15	65	0	3	6	250	340	0.00294118	0.0441176	0.191176	0	0.00882353	0.0176471	0.735294	0.467647	7.01471	30.3971	0	1.40294	2.80588	116.912	106	202	0.278358	0.289012		0.272549	0.24017	0.261156	1.68002	24.2713	116.394		5.84146	10.7441	158.931	0.999568
202	42129	159	4	16	8	11	50	0	1	1	184	255	0.0313725	0.0431373	0.196078	0	0.00392157	0.00392157	0.721569	4.98824	6.85882	31.1765	0	0.623529	0.623529	114.729	106	202	0.278358	0.289012		0.272549	0.24017	0.261156	17.9202	23.732	119.379		2.5962	2.38758	166.015	1.04412
202	42129	159	5	18	7	18	73	0	4	1	244	347	0.0201729	0.0518732	0.210375	0	0.0115274	0.00288184	0.70317	3.20749	8.24784	33.4496	0	1.83285	0.458213	111.804	106	202	0.278358	0.289012		0.272549	0.24017	0.261156	11.5229	28.538	128.083		7.63149	1.75456	177.53	1.11654
203	42129	206	1	14	0	3	0	36	5	0	171	215	0	0.0139535	0	0.167442	0.0232558	0	0.795349	0	2.87442	0	34.493	4.7907	0	163.842	137.333	203	0.218892	0.184166	0.186293	0.185913	0.179878		0	15.6077		185.155	26.633		227.396	1.10386
203	42129	206	2	15	0	1	0	46	6	0	203	256	0	0.00390625	0	0.179688	0.0234375	0	0.792969	0	0.804688	0	37.0156	4.82812	0	163.352	137.333	203	0.218892	0.184166	0.186293	0.185913	0.179878		0	4.36935		198.696	26.8411		229.907	1.11605
203	42129	206	3	21	1	7	0	68	8	0	262	346	0.00289017	0.0202312	0	0.196532	0.0231214	0	0.757225	0.595376	4.16763	0	40.4855	4.76301	0	155.988	137.333	203	0.218892	0.184166	0.186293	0.185913	0.179878		2.71996	22.6297		217.322	26.4791		269.151	1.30656
203	42129	206	4	14	0	1	0	29	6	0	129	165	0	0.00606061	0	0.175758	0.0363636	0	0.781818	0	1.24848	0	36.2061	7.49091	0	161.055	137.333	203	0.218892	0.184166	0.186293	0.185913	0.179878		0	6.77912		194.351	41.6444		242.774	1.17852
203	42129	206	5	15	0	2	0	49	8	0	259	318	0	0.00628931	0	0.154088	0.0251572	0	0.814465	0	1.2956	0	31.7421	5.18239	0	167.78	137.333	203	0.218892	0.184166	0.186293	0.185913	0.179878		0	7.03494		170.389	28.8106		206.234	1.00114
204	42129	155	1	16	24	7	0	60	0	0	300	391	0.0613811	0.0179028	0	0.153453	0	0	0.767263	9.51407	2.77494	0	23.7852	0	0	118.926	103.333	204	0.221429	0.203226	0.206687	0.191304	0.219436		42.9668	13.6544		115.078	0		171.699	1.10774
204	42129	155	2	21	18	8	0	71	0	0	284	381	0.0472441	0.0209974	0	0.186352	0	0	0.745407	7.32283	3.25459	0	28.8845	0	0	115.538	103.333	204	0.221429	0.203226	0.206687	0.191304	0.219436		33.0709	16.0147		139.75	0		188.836	1.21829
204	42129	155	3	15	12	0	0	53	1	0	223	289	0.0415225	0	0	0.183391	0.00346021	0	0.771626	6.43599	0	0	28.4256	0.536332	0	119.602	103.333	204	0.221429	0.203226	0.206687	0.191304	0.219436		29.0657	0		137.53	2.44414		169.04	1.09058
204	42129	155	4	16	15	6	0	54	0	0	208	283	0.0530035	0.0212014	0	0.190813	0	0	0.734982	8.21555	3.28622	0	29.576	0	0	113.922	103.333	204	0.221429	0.203226	0.206687	0.191304	0.219436		37.1025	16.1703		143.096	0		196.368	1.26689
204	42129	155	5	17	20	7	0	69	1	0	257	354	0.0564972	0.019774	0	0.194915	0.00282486	0	0.725989	8.75706	3.06497	0	30.2119	0.437853	0	112.528	103.333	204	0.221429	0.203226	0.206687	0.191304	0.219436		39.548	15.0816		146.172	1.99536		202.797	1.30837
206	42129	121	1	14	8	45	0	0	0	6	298	357	0.022409	0.12605	0	0	0	0.0168067	0.834734	2.71148	15.2521	0	0	0	2.03361	101.003	80.6667	206	0.18677	0.177945		0.211462	0.267352	0.186709	14.5177	85.7125	0		0	10.8919	111.122	0.918365
206	42129	121	2	18	4	75	0	0	0	0	344	423	0.00945626	0.177305	0	0	0	0	0.813239	1.14421	21.4539	0	0	0	0	98.4019	80.6667	206	0.18677	0.177945		0.211462	0.267352	0.186709	6.12628	120.565	0		0	0	126.691	1.04703
206	42129	121	3	13	3	42	0	0	0	1	209	255	0.0117647	0.164706	0	0	0	0.00392157	0.819608	1.42353	19.9294	0	0	0	0.47451	99.1725	80.6667	206	0.18677	0.177945		0.211462	0.267352	0.186709	7.62181	111.998	0		0	2.54144	122.161	1.00959
206	42129	121	4	18	8	58	0	0	0	1	368	435	0.0183908	0.133333	0	0	0	0.00229885	0.845977	2.22529	16.1333	0	0	0	0.278161	102.363	80.6667	206	0.18677	0.177945		0.211462	0.267352	0.186709	11.9146	90.6648	0		0	1.48981	104.069	0.860076
206	42129	121	5	15	3	53	0	0	0	2	257	315	0.00952381	0.168254	0	0	0	0.00634921	0.815873	1.15238	20.3587	0	0	0	0.768254	98.7206	80.6667	206	0.18677	0.177945		0.211462	0.267352	0.186709	6.17004	114.41	0		0	4.11472	124.695	1.03054
207	42129	80	1	16	29	37	0	9	2	0	293	370	0.0783784	0.1	0	0.0243243	0.00540541	0	0.791892	6.27027	8	0	1.94595	0.432432	0	63.3514	53.3333	207	0.156863	0.168937	0.212766	0.151671	0.126263		39.973	47.3548		9.14595	3.42486		99.8986	1.24873
207	42129	80	2	18	43	38	0	16	1	0	271	369	0.116531	0.102981	0	0.0433604	0.00271003	0	0.734417	9.32249	8.23848	0	3.46883	0.216802	0	58.7534	53.3333	207	0.156863	0.168937	0.212766	0.151671	0.126263		59.4309	48.7665		16.3035	1.71707		126.218	1.57772
207	42129	80	3	14	31	32	0	2	1	1	240	307	0.100977	0.104235	0	0.00651466	0.00325733	0.00325733	0.781759	8.07818	8.33876	0	0.521173	0.260586	0.260586	62.5407	53.3333	207	0.156863	0.168937	0.212766	0.151671	0.126263		51.4984	49.3601		2.44951	2.06384		105.372	1.31715
207	42129	80	4	15	30	33	0	6	0	1	238	308	0.0974026	0.107143	0	0.0194805	0	0.00324675	0.772727	7.79221	8.57143	0	1.55844	0	0.25974	61.8182	53.3333	207	0.156863	0.168937	0.212766	0.151671	0.126263		49.6753	50.7373		7.32468	0		107.737	1.34672
207	42129	80	5	17	22	25	0	12	0	1	215	275	0.08	0.0909091	0	0.0436364	0	0.00363636	0.781818	6.4	7.27273	0	3.49091	0	0.290909	62.5455	53.3333	207	0.156863	0.168937	0.212766	0.151671	0.126263		40.8	43.0499		16.4073	0		100.257	1.25321
208	42129	187	1	16	9	47	0	9	2	0	222	289	0.0311419	0.16263	0	0.0311419	0.00692042	0	0.768166	5.82353	30.4118	0	5.82353	1.29412	0	143.647	124.667	208	0.299712	0.229551	0.27791	0.205703	0.169355		19.4304	132.483		20.9548	7.64146		180.51	0.965295
208	42129	187	2	18	8	57	0	7	0	0	277	349	0.0229226	0.163324	0	0.0200573	0	0	0.793696	4.28653	30.5415	0	3.75072	0	0	148.421	124.667	208	0.299712	0.229551	0.27791	0.205703	0.169355		14.3022	133.049		13.4962	0		160.847	0.860145
208	42129	187	3	15	13	42	0	22	0	0	217	294	0.0442177	0.142857	0	0.0748299	0	0	0.738095	8.26871	26.7143	0	13.9932	0	0	138.024	124.667	208	0.299712	0.229551	0.27791	0.205703	0.169355		27.5889	116.376		50.3516	0		194.316	1.03913
208	42129	187	4	17	9	53	0	17	2	0	229	310	0.0290323	0.170968	0	0.0548387	0.00645161	0	0.73871	5.42903	31.971	0	10.2548	1.20645	0	138.139	124.667	208	0.299712	0.229551	0.27791	0.205703	0.169355		18.1142	139.276		36.8999	7.12381		201.414	1.07708
208	42129	187	5	15	9	50	0	8	0	0	177	244	0.0368852	0.204918	0	0.0327869	0	0	0.72541	6.89754	38.3197	0	6.13115	0	0	135.652	124.667	208	0.299712	0.229551	0.27791	0.205703	0.169355		23.0139	166.933		22.0617	0		212.008	1.13373
209	42129	155	1	20	26	38	0	29	0	0	303	396	0.0656566	0.0959596	0	0.0732323	0	0	0.765152	10.1768	14.8737	0	11.351	0	0	118.598	103.333	209	0.167102	0.165017	0.133333	0.173709	0.109677		60.9016	90.1348		85.1326	0		236.169	1.52367
209	42129	155	2	15	16	29	0	25	0	0	304	374	0.0427807	0.0775401	0	0.0668449	0	0	0.812834	6.63102	12.0187	0	10.361	0	0	125.989	103.333	209	0.167102	0.165017	0.133333	0.173709	0.109677		39.6825	72.8334		77.7072	0		190.223	1.22725
209	42129	155	3	18	24	32	0	24	0	0	396	476	0.0504202	0.0672269	0	0.0504202	0	0	0.831933	7.81513	10.4202	0	7.81513	0	0	128.95	103.333	209	0.167102	0.165017	0.133333	0.173709	0.109677		46.7686	63.1462		58.6134	0		168.528	1.08728
209	42129	155	4	16	15	30	0	14	0	0	240	299	0.0501672	0.100334	0	0.0468227	0	0	0.802676	7.77592	15.5518	0	7.25753	0	0	124.415	103.333	209	0.167102	0.165017	0.133333	0.173709	0.109677		46.534	94.2441		54.4314	0		195.21	1.25942
209	42129	155	5	16	20	21	0	22	0	0	329	392	0.0510204	0.0535714	0	0.0561224	0	0	0.839286	7.90816	8.30357	0	8.69898	0	0	130.089	103.333	209	0.167102	0.165017	0.133333	0.173709	0.109677		47.3254	50.3196		65.2423	0		162.887	1.05089
210	42129	250	1	17	4	39	0	0	0	0	208	251	0.0159363	0.155378	0	0	0	0	0.828685	3.98406	38.8446	0	0	0	0	207.171	166.667	210	0.204724	0.175	0.244565	0.229858	0.247788		19.4606	221.969		0	0		241.43	0.96572
210	42129	250	2	14	7	62	0	0	0	0	243	312	0.0224359	0.198718	0	0	0	0	0.778846	5.60897	49.6795	0	0	0	0	194.712	166.667	210	0.204724	0.175	0.244565	0.229858	0.247788		27.3977	283.883		0	0		311.28	1.24512
210	42129	250	3	13	6	37	0	1	0	0	210	254	0.023622	0.145669	0	0.00393701	0	0	0.826772	5.90551	36.4173	0	0.984252	0	0	206.693	166.667	210	0.204724	0.175	0.244565	0.229858	0.247788		28.8462	208.099		4.0245	0		240.97	0.963879
210	42129	250	4	16	5	45	0	0	0	0	202	252	0.0198413	0.178571	0	0	0	0	0.801587	4.96032	44.6429	0	0	0	0	200.397	166.667	210	0.204724	0.175	0.244565	0.229858	0.247788		24.2292	255.102		0	0		279.331	1.11733
210	42129	250	5	18	8	48	0	0	0	0	247	303	0.0264026	0.158416	0	0	0	0	0.815182	6.60066	39.604	0	0	0	0	203.795	166.667	210	0.204724	0.175	0.244565	0.229858	0.247788		32.2417	226.308		0	0		258.55	1.0342
201	42137	40	1	17	15	0	0	0	0	1	399	415	0.0361446	0	0	0	0	0.00240964	0.961446	1.44578	0	0	0	0	0.0963855	38.4578	26.6667	201	0.276623	0.223181		0.202634	0.200721	0.249633	5.22655	0	0		0	0.386108	5.61266	0.140317
201	42137	40	2	16	9	0	1	0	0	0	344	354	0.0254237	0	0.00282486	0	0	0	0.971751	1.01695	0	0.112994	0	0	0	38.8701	26.6667	201	0.276623	0.223181		0.202634	0.200721	0.249633	3.67631	0	0.452641		0	0	4.12895	0.103224
201	42137	40	3	16	6	1	0	0	0	0	263	270	0.0222222	0.0037037	0	0	0	0	0.974074	0.888889	0.148148	0	0	0	0	38.963	26.6667	201	0.276623	0.223181		0.202634	0.200721	0.249633	3.21336	0.663802	0		0	0	3.87716	0.0969291
201	42137	40	4	16	5	0	1	0	1	0	266	273	0.018315	0	0.003663	0	0.003663	0	0.974359	0.732601	0	0.14652	0	0.14652	0	38.9744	26.6667	201	0.276623	0.223181		0.202634	0.200721	0.249633	2.64838	0	0.586941		0.729967	0	3.96528	0.0991321
201	42137	40	5	15	8	0	0	0	0	0	262	270	0.0296296	0	0	0	0	0	0.97037	1.18519	0	0	0	0	0	38.8148	26.6667	201	0.276623	0.223181		0.202634	0.200721	0.249633	4.28448	0	0		0	0	4.28448	0.107112
202	42137	50	1	18	3	21	0	99	10	0	348	481	0.00623701	0.043659	0	0.205821	0.02079	0	0.723493	0.31185	2.18295	0	10.2911	1.0395	0	36.1746	33.3333	202	0.278358	0.289012		0.272549	0.24017	0.261156	1.12032	7.55315	0		4.32819	0	13.0017	0.260033
202	42137	50	2	17	4	16	69	0	6	0	281	376	0.0106383	0.0425532	0.183511	0	0.0159574	0	0.74734	0.531915	2.12766	9.17553	0	0.797872	0	37.367	33.3333	202	0.278358	0.289012		0.272549	0.24017	0.261156	1.9109	7.36184	35.1343		3.32212	0	47.7292	0.954584
202	42137	50	3	19	5	17	97	0	13	0	298	430	0.0116279	0.0395349	0.225581	0	0.0302326	0	0.693023	0.581395	1.97674	11.2791	0	1.51163	0	34.6512	33.3333	202	0.278358	0.289012		0.272549	0.24017	0.261156	2.08866	6.83966	43.1891		6.294	0	58.4114	1.16823
202	42137	50	4	15	1	10	72	0	10	1	308	402	0.00248756	0.0248756	0.179104	0	0.0248756	0.00248756	0.766169	0.124378	1.24378	8.95522	0	1.24378	0.124378	38.3085	33.3333	202	0.278358	0.289012		0.272549	0.24017	0.261156	0.446828	4.30356	34.2908		5.17876	0.476261	44.6962	0.893923
202	42137	50	5	17	1	21	97	0	6	0	366	491	0.00203666	0.0427699	0.197556	0	0.01222	0	0.745418	0.101833	2.13849	9.8778	0	0.610998	0	37.2709	33.3333	202	0.278358	0.289012		0.272549	0.24017	0.261156	0.365835	7.39932	37.8234		2.54403	0	48.1326	0.962652
203	42137	67	1	17	1	3	0	23	38	2	304	371	0.00269542	0.00808625	0	0.0619946	0.102426	0.00539084	0.819407	0.180593	0.541779	0	4.15364	6.86253	0.361186	54.9003	44.6667	203	0.218892	0.184166	0.186293	0.185913	0.179878		0.825034	2.94179		22.2963	38.1511		64.2142	0.958421
203	42137	67	2	16	0	2	0	34	30	2	364	432	0	0.00462963	0	0.0787037	0.0694444	0.00462963	0.842593	0	0.310185	0	5.27315	4.65278	0.310185	56.4537	44.6667	203	0.218892	0.184166	0.186293	0.185913	0.179878		0	1.68427		28.3057	25.8663		55.8563	0.833676
203	42137	67	3	15	3	3	0	18	16	1	214	255	0.0117647	0.0117647	0	0.0705882	0.0627451	0.00392157	0.839216	0.788235	0.788235	0	4.72941	4.20392	0.262745	56.2275	44.6667	203	0.218892	0.184166	0.186293	0.185913	0.179878		3.60103	4.28002		25.387	23.371		56.639	0.845359
203	42137	67	4	16	0	2	0	26	28	0	247	303	0	0.00660066	0	0.0858086	0.0924092	0	0.815182	0	0.442244	0	5.74917	6.19142	0	54.6172	44.6667	203	0.218892	0.184166	0.186293	0.185913	0.179878		0	2.40133		30.861	34.4201		67.6824	1.01019
203	42137	67	5	14	0	5	0	12	33	0	296	346	0	0.0144509	0	0.0346821	0.0953757	0	0.855491	0	0.968208	0	2.3237	6.39017	0	57.3179	44.6667	203	0.218892	0.184166	0.186293	0.185913	0.179878		0	5.25725		12.4734	35.525		53.2557	0.794861
204	42137	109	1	15	15	0	0	65	0	0	230	310	0.0483871	0	0	0.209677	0	0	0.741935	5.27419	0	0	22.8548	0	0	80.871	72.6667	204	0.221429	0.203226	0.206687	0.191304	0.219436		23.8189	0		110.577	0		134.396	1.23299
204	42137	109	2	16	10	0	0	46	0	0	202	258	0.0387597	0	0	0.178295	0	0	0.782946	4.22481	0	0	19.4341	0	0	85.3411	72.6667	204	0.221429	0.203226	0.206687	0.191304	0.219436		19.0798	0		94.0268	0		113.107	1.03767
204	42137	109	3	14	7	2	0	50	1	1	209	270	0.0259259	0.00740741	0	0.185185	0.0037037	0.0037037	0.774074	2.82593	0.807407	0	20.1852	0.403704	0.403704	84.3741	72.6667	204	0.221429	0.203226	0.206687	0.191304	0.219436		12.7622	3.97296		97.6607	1.83974		116.236	1.06638
204	42137	109	4	15	9	0	0	51	2	3	256	321	0.0280374	0	0	0.158879	0.00623053	0.00934579	0.797508	3.05607	0	0	17.3178	0.679128	1.01869	86.9283	72.6667	204	0.221429	0.203226	0.206687	0.191304	0.219436		13.8016	0		83.7874	3.09488		100.684	0.923705
204	42137	109	5	15	6	1	0	32	0	0	177	216	0.0277778	0.00462963	0	0.148148	0	0	0.819444	3.02778	0.50463	0	16.1481	0	0	89.3194	72.6667	204	0.221429	0.203226	0.206687	0.191304	0.219436		13.6738	2.4831		78.1285	0		94.2855	0.865004
206	42137	76	1	17	1	44	4	0	2	0	250	301	0.00332226	0.146179	0.013289	0	0.00664452	0	0.830565	0.252492	11.1096	1.00997	0	0.504983	0	63.1229	50.6667	206	0.18677	0.177945		0.211462	0.267352	0.186709	1.35188	62.433	5.40931		1.88883	0	71.083	0.935303
206	42137	76	2	17	1	39	4	0	0	0	218	262	0.00381679	0.148855	0.0152672	0	0	0	0.832061	0.290076	11.313	1.16031	0	0	0	63.2366	50.6667	206	0.18677	0.177945		0.211462	0.267352	0.186709	1.55312	63.5757	6.21452		0	0	71.3434	0.938729
206	42137	76	3	14	0	44	5	0	0	0	240	289	0	0.152249	0.017301	0	0	0	0.83045	0	11.5709	1.31488	0	0	0	63.1142	50.6667	206	0.18677	0.177945		0.211462	0.267352	0.186709	0	65.0254	7.0424		0	0	72.0678	0.94826
206	42137	76	4	14	1	40	0	0	1	0	271	313	0.00319489	0.127796	0	0	0.00319489	0	0.865815	0.242812	9.71246	0	0	0.242812	0	65.8019	50.6667	206	0.18677	0.177945		0.211462	0.267352	0.186709	1.30005	54.5813	0		0.908208	0	56.7896	0.747231
206	42137	76	5	14	0	43	0	0	3	0	266	312	0	0.137821	0	0	0.00961538	0	0.852564	0	10.4744	0	0	0.730769	0	64.7949	50.6667	206	0.18677	0.177945		0.211462	0.267352	0.186709	0	58.8629	0		2.73336	0	61.5963	0.810478
207	42137	73	1	17	7	9	0	42	1	0	217	276	0.0253623	0.0326087	0	0.152174	0.00362319	0	0.786232	1.85145	2.38043	0	11.1087	0.264493	0	57.3949	48.6667	207	0.156863	0.168937	0.212766	0.151671	0.126263		11.803	14.0906		52.2109	2.09478		80.1993	1.09862
207	42137	73	2	15	6	9	0	56	0	0	259	330	0.0181818	0.0272727	0	0.169697	0	0	0.784848	1.32727	1.99091	0	12.3879	0	0	57.2939	48.6667	207	0.156863	0.168937	0.212766	0.151671	0.126263		8.46136	11.7849		58.223	0		78.4693	1.07492
207	42137	73	3	15	14	16	0	47	2	0	272	351	0.039886	0.045584	0	0.133903	0.00569801	0	0.774929	2.91168	3.32764	0	9.77493	0.415954	0	56.5698	48.6667	207	0.156863	0.168937	0.212766	0.151671	0.126263		18.562	19.6975		45.9422	3.29436		87.4959	1.19857
207	42137	73	4	17	9	14	0	46	0	2	287	358	0.0251397	0.0391061	0	0.128492	0	0.00558659	0.801676	1.8352	2.85475	0	9.37989	0	0.407821	58.5223	48.6667	207	0.156863	0.168937	0.212766	0.151671	0.126263		11.6994	16.8983		44.0855	0		72.6831	0.995659
207	42137	73	5	21	10	19	0	79	0	0	364	472	0.0211864	0.0402542	0	0.167373	0	0	0.771186	1.54661	2.93856	0	12.2182	0	0	56.2966	48.6667	207	0.156863	0.168937	0.212766	0.151671	0.126263		9.85964	17.3944		57.4256	0		84.6797	1.16
208	42137	210	1	17	3	65	0	68	1	0	331	468	0.00641026	0.138889	0	0.145299	0.00213675	0	0.707265	1.34615	29.1667	0	30.5128	0.448718	0	148.526	140	208	0.299712	0.229551	0.27791	0.205703	0.169355		4.49149	127.059		109.794	2.64957		243.994	1.16188
208	42137	210	2	15	1	38	0	67	0	0	266	372	0.00268817	0.102151	0	0.180108	0	0	0.715054	0.564516	21.4516	0	37.8226	0	0	150.161	140	208	0.299712	0.229551	0.27791	0.205703	0.169355		1.88353	93.4501		136.097	0		231.43	1.10205
208	42137	210	3	16	2	26	0	46	0	0	287	361	0.00554017	0.0720222	0	0.127424	0	0	0.795014	1.16343	15.1247	0	26.759	0	0	166.953	140	208	0.299712	0.229551	0.27791	0.205703	0.169355		3.88185	65.8879		96.2867	0		166.056	0.790745
208	42137	210	4	17	2	58	0	73	0	0	343	476	0.00420168	0.121849	0	0.153361	0	0	0.720588	0.882353	25.5882	0	32.2059	0	0	151.324	140	208	0.299712	0.229551	0.27791	0.205703	0.169355		2.944	111.471		115.886	0		230.301	1.09667
208	42137	210	5	20	2	47	0	68	0	0	335	452	0.00442478	0.103982	0	0.150442	0	0	0.74115	0.929204	21.8363	0	31.5929	0	0	155.642	140	208	0.299712	0.229551	0.27791	0.205703	0.169355		3.10032	95.1259		113.681	0		211.907	1.00908
209	42137	120	1	14	0	6	0	34	0	0	251	291	0	0.0206186	0	0.116838	0	0	0.862543	0	2.47423	0	14.0206	0	0	103.505	80	209	0.167102	0.165017	0.133333	0.173709	0.109677		0	14.9938		105.155	0		120.148	1.00124
209	42137	120	2	17	2	5	0	67	0	0	374	448	0.00446429	0.0111607	0	0.149554	0	0	0.834821	0.535714	1.33929	0	17.9464	0	0	100.179	80	209	0.167102	0.165017	0.133333	0.173709	0.109677		3.20592	8.11607		134.598	0		145.92	1.216
209	42137	120	3	15	1	6	0	67	0	0	254	328	0.00304878	0.0182927	0	0.204268	0	0	0.77439	0.365854	2.19512	0	24.5122	0	0	92.9268	80	209	0.167102	0.165017	0.133333	0.173709	0.109677		2.18941	13.3024		183.841	0		199.333	1.66111
209	42137	120	4	18	2	6	0	64	0	0	353	425	0.00470588	0.0141176	0	0.150588	0	0	0.830588	0.564706	1.69412	0	18.0706	0	0	99.6706	80	209	0.167102	0.165017	0.133333	0.173709	0.109677		3.37941	10.2664		135.529	0		149.175	1.24313
209	42137	120	5	17	1	6	0	78	0	0	318	403	0.00248139	0.0148883	0	0.193548	0	0	0.789082	0.297767	1.7866	0	23.2258	0	0	94.6898	80	209	0.167102	0.165017	0.133333	0.173709	0.109677		1.78195	10.8268		174.194	0		186.802	1.55669
210	42137	86	1	20	1	38	0	2	2	3	322	368	0.00271739	0.103261	0	0.00543478	0.00543478	0.00815217	0.875	0.233696	8.88043	0	0.467391	0.467391	0.701087	75.25	57.3333	210	0.204724	0.175	0.244565	0.229858	0.247788		1.14151	50.7453		1.91111	1.88626		55.6842	0.647491
210	42137	86	2	14	0	47	0	1	0	1	218	267	0	0.17603	0	0.00374532	0	0.00374532	0.816479	0	15.1386	0	0.322097	0	0.322097	70.2172	57.3333	210	0.204724	0.175	0.244565	0.229858	0.247788		0	86.5062		1.31702	0		87.8232	1.0212
210	42137	86	3	16	1	65	5	1	0	1	267	340	0.00294118	0.191176	0.0147059	0.00294118	0	0.00294118	0.785294	0.252941	16.4412	1.26471	0.252941	0	0.252941	67.5353	57.3333	210	0.204724	0.175	0.244565	0.229858	0.247788		1.23552	93.9496		1.03425	0		96.2193	1.11883
210	42137	86	4	15	2	49	4	1	1	0	294	351	0.00569801	0.139601	0.011396	0.002849	0.002849	0	0.837607	0.490028	12.0057	0.980057	0.245014	0.245014	0	72.0342	57.3333	210	0.204724	0.175	0.244565	0.229858	0.247788		2.3936	68.604		1.00184	0.988807		72.9882	0.8487
210	42137	86	5	17	0	59	0	3	1	2	295	360	0	0.163889	0	0.00833333	0.00277778	0.00555556	0.819444	0	14.0944	0	0.716667	0.238889	0.477778	70.4722	57.3333	210	0.204724	0.175	0.244565	0.229858	0.247788		0	80.5397		2.93037	0.964087		84.4341	0.981792
201	42143	12	1	13	0	0	0	0	1	0	178	179	0	0	0	0	0.00558659	0	0.994413	0	0	0	0	0.0670391	0	11.933	8	201	0.276623	0.223181		0.202634	0.200721	0.249633	0	0	0		0.333991	0	0.333991	0.0278326
201	42143	12	2	15	1	1	0	0	0	0	179	181	0.00552486	0.00552486	0	0	0	0	0.98895	0.0662983	0.0662983	0	0	0	0	11.8674	8	201	0.276623	0.223181		0.202634	0.200721	0.249633	0.239671	0.29706	0		0	0	0.536731	0.0447276
201	42143	12	3	14	1	1	0	0	0	0	165	167	0.00598802	0.00598802	0	0	0	0	0.988024	0.0718563	0.0718563	0	0	0	0	11.8563	8	201	0.276623	0.223181		0.202634	0.200721	0.249633	0.259763	0.321964	0		0	0	0.581727	0.0484772
201	42143	12	4	17	0	0	0	0	0	1	243	244	0	0	0	0	0	0.00409836	0.995902	0	0	0	0	0	0.0491803	11.9508	8	201	0.276623	0.223181		0.202634	0.200721	0.249633	0	0	0		0	0.19701	0.19701	0.0164175
201	42143	12	5	13	0	0	0	0	0	0	190	190	0	0	0	0	0	0	1	0	0	0	0	0	0	12	8	201	0.276623	0.223181		0.202634	0.200721	0.249633	0	0	0		0	0	0	0
202	42143	39	1	18	0	7	134	0	2	3	384	530	0	0.0132075	0.25283	0	0.00377358	0.00566038	0.724528	0	0.515094	9.86038	0	0.14717	0.220755	28.2566	26	202	0.278358	0.289012		0.272549	0.24017	0.261156	0	1.78226	37.7567		0.612774	0.845299	40.997	1.05121
202	42143	39	2	14	0	9	67	0	4	2	185	267	0	0.0337079	0.250936	0	0.0149813	0.00749064	0.692884	0	1.31461	9.78652	0	0.58427	0.292135	27.0225	26	202	0.278358	0.289012		0.272549	0.24017	0.261156	0	4.54862	37.4739		2.43274	1.11862	45.5739	1.16856
202	42143	39	3	19	1	10	102	0	1	4	342	460	0.00217391	0.0217391	0.221739	0	0.00217391	0.00869565	0.743478	0.0847826	0.847826	8.64783	0	0.0847826	0.33913	28.9957	26	202	0.278358	0.289012		0.272549	0.24017	0.261156	0.304581	2.93353	33.1137		0.353011	1.29858	38.0034	0.974446
202	42143	39	4	17	0	4	95	0	1	2	249	351	0	0.011396	0.270655	0	0.002849	0.00569801	0.709402	0	0.444444	10.5556	0	0.111111	0.222222	27.6667	26	202	0.278358	0.289012		0.272549	0.24017	0.261156	0	1.53781	40.4186		0.462636	0.850919	43.27	1.10949
202	42143	39	5	19	3	8	103	0	1	2	318	435	0.00689655	0.0183908	0.236782	0	0.00229885	0.0045977	0.731034	0.268966	0.717241	9.23448	0	0.0896552	0.17931	28.5103	26	202	0.278358	0.289012		0.272549	0.24017	0.261156	0.966257	2.4817	35.3601		0.373299	0.686603	39.8679	1.02225
203	42143	0	1	0	0	0	0	0	0	0	0	0															0	203	0.218892	0.184166	0.186293	0.185913	0.179878
203	42143	0	2	0	0	0	0	0	0	0	0	0															0	203	0.218892	0.184166	0.186293	0.185913	0.179878
203	42143	0	3	0	0	0	0	0	0	0	0	0															0	203	0.218892	0.184166	0.186293	0.185913	0.179878
203	42143	0	4	0	0	0	0	0	0	0	0	0															0	203	0.218892	0.184166	0.186293	0.185913	0.179878
203	42143	0	5	0	0	0	0	0	0	0	0	0															0	203	0.218892	0.184166	0.186293	0.185913	0.179878
204	42143	44.5	1	15	4	2	0	32	0	1	169	208	0.0192308	0.00961538	0	0.153846	0	0.00480769	0.8125	0.855769	0.427885	0	6.84615	0	0.213942	36.1562	29.6667	204	0.221429	0.203226	0.206687	0.191304	0.219436		3.86476	2.10546		33.1233	0		39.0935	0.878506
204	42143	44.5	2	14	13	0	0	70	0	0	231	314	0.0414013	0	0	0.22293	0	0	0.735669	1.84236	0	0	9.92038	0	0	32.7373	29.6667	204	0.221429	0.203226	0.206687	0.191304	0.219436		8.32032	0		47.9971	0		56.3175	1.26556
204	42143	44.5	3	16	15	0	0	48	2		244	309	0.0485437	0	0	0.15534	0.00647249		0.789644	2.16019	0	0	6.91262	0.288026		35.1392	29.6667	204	0.221429	0.203226	0.206687	0.191304	0.219436		9.75572	0		33.4449	1.31258		44.5132	1.0003
204	42143	44.5	4	17	8	0	0	37	2	0	185	232	0.0344828	0	0	0.159483	0.00862069	0	0.797414	1.53448	0	0	7.09698	0.383621	0	35.4849	29.6667	204	0.221429	0.203226	0.206687	0.191304	0.219436		6.92992	0		34.3369	1.74821		43.015	0.966629
204	42143	44.5	5	19	14	0	0	76	4	1	330	425	0.0329412	0	0	0.178824	0.00941176	0.00235294	0.776471	1.46588	0	0	7.95765	0.418824	0.104706	34.5529	29.6667	204	0.221429	0.203226	0.206687	0.191304	0.219436		6.62011	0		38.501	1.90864		47.0297	1.05685
206	42143	42	1	19	4	54	15	0	0	0	312	385	0.0103896	0.14026	0.038961	0	0	0	0.81039	0.436364	5.89091	1.63636	0	0	0	34.0364	28	206	0.18677	0.177945		0.211462	0.267352	0.186709	2.33636	33.1052	8.76425		0	0	44.2059	1.05252
206	42143	42	2	18	2	36	12	0	0	0	283	333	0.00600601	0.108108	0.036036	0	0	0	0.84985	0.252252	4.54054	1.51351	0	0	0	35.6937	28	206	0.18677	0.177945		0.211462	0.267352	0.186709	1.3506	25.5166	8.10628		0	0	34.9734	0.832701
206	42143	42	3	14	2	52	19	0	0	0	282	355	0.0056338	0.146479	0.0535211	0	0	0	0.794366	0.23662	6.15211	2.24789	0	0	0	33.3634	28	206	0.18677	0.177945		0.211462	0.267352	0.186709	1.2669	34.5731	12.0395		0	0	47.8796	1.13999
206	42143	42	4	19	2	42	6	0	0	0	201	251	0.00796813	0.167331	0.0239044	0	0	0	0.800797	0.334661	7.02789	1.00398	0	0	0	33.6335	28	206	0.18677	0.177945		0.211462	0.267352	0.186709	1.79183	39.4948	5.37727		0	0	46.6639	1.11104
206	42143	42	5	17	1	57	15	0	0	0	309	382	0.0026178	0.149215	0.039267	0	0	0	0.808901	0.109948	6.26702	1.64921	0	0	0	33.9738	28	206	0.18677	0.177945		0.211462	0.267352	0.186709	0.588678	35.2189	8.83308		0	0	44.6406	1.06287
207	42143	0	1	0	0	0	0	0	0	0	0	0															0	207	0.156863	0.168937	0.212766	0.151671	0.126263
207	42143	0	2	0	0	0	0	0	0	0	0	0															0	207	0.156863	0.168937	0.212766	0.151671	0.126263
207	42143	0	3	0	0	0	0	0	0	0	0	0															0	207	0.156863	0.168937	0.212766	0.151671	0.126263
207	42143	0	4	0	0	0	0	0	0	0	0	0															0	207	0.156863	0.168937	0.212766	0.151671	0.126263
207	42143	0	5	0	0	0	0	0	0	0	0	0															0	207	0.156863	0.168937	0.212766	0.151671	0.126263
208	42143	91	1	13	4	3	0	61	1	0	179	248	0.016129	0.0120968	0	0.245968	0.00403226	0	0.721774	1.46774	1.10081	0	22.3831	0.366935	0	65.6815	60.6667	208	0.299712	0.229551	0.27791	0.205703	0.169355		4.89718	4.79547		80.5408	2.16667		92.4001	1.01539
208	42143	91	2	17	0	3	0	98	0	0	245	346	0	0.00867052	0	0.283237	0	0	0.708092	0	0.789017	0	25.7746	0	0	64.4364	60.6667	208	0.299712	0.229551	0.27791	0.205703	0.169355		0	3.43721		92.7444	0		96.1816	1.05694
208	42143	91	3	18	2	5	0	115	1	0	269	392	0.00510204	0.0127551	0	0.293367	0.00255102	0	0.686224	0.464286	1.16071	0	26.6964	0.232143	0	62.4464	60.6667	208	0.299712	0.229551	0.27791	0.205703	0.169355		1.54911	5.05644		96.0615	1.37075		104.038	1.14327
208	42143	91	4	17	1	4	0	85	0	0	239	329	0.00303951	0.0121581	0	0.258359	0	0	0.726444	0.276596	1.10638	0	23.5106	0	0	66.1064	60.6667	208	0.299712	0.229551	0.27791	0.205703	0.169355		0.922872	4.81976		84.5981	0		90.3407	0.992755
208	42143	91	5	16	4	4	0	79	1	0	212	300	0.0133333	0.0133333	0	0.263333	0.00333333	0	0.706667	1.21333	1.21333	0	23.9633	0.303333	0	64.3067	60.6667	208	0.299712	0.229551	0.27791	0.205703	0.169355		4.04833	5.28567		86.227	1.79111		97.3522	1.0698
209	42143	71	1	18	0	0	0	77	0	1	253	331	0	0	0	0.232628	0	0.00302115	0.76435	0	0	0	16.5166	0	0.214502	54.2689	47.3333	209	0.167102	0.165017	0.133333	0.173709	0.109677		0	0		123.875	0		123.875	1.74471
209	42143	71	2	14	1	0	0	60	0	0	204	265	0.00377358	0	0	0.226415	0	0	0.769811	0.267925	0	0	16.0755	0	0	54.6566	47.3333	209	0.167102	0.165017	0.133333	0.173709	0.109677		1.60336	0		120.566	0		122.169	1.7207
209	42143	71	3	13	0	0	0	35	0	0	156	191	0	0	0	0.183246	0	0	0.816754	0	0	0	13.0105	0	0	57.9895	47.3333	209	0.167102	0.165017	0.133333	0.173709	0.109677		0	0		97.5785	0		97.5785	1.37435
209	42143	71	4	16	0	0	0	56	0	0	196	252	0	0	0	0.222222	0	0	0.777778	0	0	0	15.7778	0	0	55.2222	47.3333	209	0.167102	0.165017	0.133333	0.173709	0.109677		0	0		118.333	0		118.333	1.66667
209	42143	71	5	16	0	0	0	51	0	1	177	229	0	0	0	0.222707	0	0.00436681	0.772926	0	0	0	15.8122	0	0.310044	54.8777	47.3333	209	0.167102	0.165017	0.133333	0.173709	0.109677		0	0		118.592	0		118.592	1.67031
210	42143	15	1	14	0	59	0	0	5	0	261	325	0	0.181538	0	0	0.0153846	0	0.803077	0	2.72308	0	0	0.230769	0	12.0462	10	210	0.204724	0.175	0.244565	0.229858	0.247788		0	15.5604		0	0.931319		16.4918	1.09945
210	42143	15	2	18	0	98	0	0	7	2	369	476	0	0.205882	0	0	0.0147059	0.00420168	0.77521	0	3.08824	0	0	0.220588	0.0630252	11.6282	10	210	0.204724	0.175	0.244565	0.229858	0.247788		0	17.6471		0	0.890231		18.5373	1.23582
210	42143	15	3	18	0	71	0	0	4	2	327	404	0	0.175743	0	0	0.00990099	0.0049505	0.809406	0	2.63614	0	0	0.148515	0.0742574	12.1411	10	210	0.204724	0.175	0.244565	0.229858	0.247788		0	15.0636		0	0.599364		15.663	1.0442
210	42143	15	4	13	0	45	0	0	0	1	218	264	0	0.170455	0	0	0	0.00378788	0.825758	0	2.55682	0	0	0	0.0568182	12.3864	10	210	0.204724	0.175	0.244565	0.229858	0.247788		0	14.6104		0	0		14.6104	0.974026
210	42143	15	5	15	0	74	0	0	2	0	333	409	0	0.180929	0	0	0.00488998	0	0.814181	0	2.71394	0	0	0.0733496	0	12.2127	10	210	0.204724	0.175	0.244565	0.229858	0.247788		0	15.5082		0	0.296018		15.8042	1.05362
201	42151	0	1	0	0	0	0	0	0	0	0	0															0	201	0.276623	0.223181		0.202634	0.200721	0.249633
201	42151	0	2	0	0	0	0	0	0	0	0	0															0	201	0.276623	0.223181		0.202634	0.200721	0.249633
201	42151	0	3	0	0	0	0	0	0	0	0	0															0	201	0.276623	0.223181		0.202634	0.200721	0.249633
201	42151	0	4	0	0	0	0	0	0	0	0	0															0	201	0.276623	0.223181		0.202634	0.200721	0.249633
201	42151	0	5	0	0	0	0	0	0	0	0	0															0	201	0.276623	0.223181		0.202634	0.200721	0.249633
202	42151	0	1	0	0	0	0	0	0	0	0	0															0	202	0.278358	0.289012		0.272549	0.24017	0.261156
202	42151	0	2	0	0	0	0	0	0	0	0	0															0	202	0.278358	0.289012		0.272549	0.24017	0.261156
202	42151	0	3	0	0	0	0	0	0	0	0	0															0	202	0.278358	0.289012		0.272549	0.24017	0.261156
202	42151	0	4	0	0	0	0	0	0	0	0	0															0	202	0.278358	0.289012		0.272549	0.24017	0.261156
202	42151	0	5	0	0	0	0	0	0	0	0	0															0	202	0.278358	0.289012		0.272549	0.24017	0.261156
203	42151	0	1	0	0	0	0	0	0	0	0	0															0	203	0.218892	0.184166	0.186293	0.185913	0.179878
203	42151	0	2	0	0	0	0	0	0	0	0	0															0	203	0.218892	0.184166	0.186293	0.185913	0.179878
203	42151	0	3	0	0	0	0	0	0	0	0	0															0	203	0.218892	0.184166	0.186293	0.185913	0.179878
203	42151	0	4	0	0	0	0	0	0	0	0	0															0	203	0.218892	0.184166	0.186293	0.185913	0.179878
203	42151	0	5	0	0	0	0	0	0	0	0	0															0	203	0.218892	0.184166	0.186293	0.185913	0.179878
204	42151	0	1	0	0	0	0	0	0	0	0	0															0	204	0.221429	0.203226	0.206687	0.191304	0.219436
204	42151	0	2	0	0	0	0	0	0	0	0	0															0	204	0.221429	0.203226	0.206687	0.191304	0.219436
204	42151	0	3	0	0	0	0	0	0	0	0	0															0	204	0.221429	0.203226	0.206687	0.191304	0.219436
204	42151	0	4	0	0	0	0	0	0	0	0	0															0	204	0.221429	0.203226	0.206687	0.191304	0.219436
204	42151	0	5	0	0	0	0	0	0	0	0	0															0	204	0.221429	0.203226	0.206687	0.191304	0.219436
206	42151	0	1	0	0	0	0	0	0	0	0	0															0	206	0.18677	0.177945		0.211462	0.267352	0.186709
206	42151	0	2	0	0	0	0	0	0	0	0	0															0	206	0.18677	0.177945		0.211462	0.267352	0.186709
206	42151	0	3	0	0	0	0	0	0	0	0	0															0	206	0.18677	0.177945		0.211462	0.267352	0.186709
206	42151	0	4	0	0	0	0	0	0	0	0	0															0	206	0.18677	0.177945		0.211462	0.267352	0.186709
206	42151	0	5	0	0	0	0	0	0	0	0	0															0	206	0.18677	0.177945		0.211462	0.267352	0.186709
207	42151	0	1	0	0	0	0	0	0	0	0	0															0	207	0.156863	0.168937	0.212766	0.151671	0.126263
207	42151	0	2	0	0	0	0	0	0	0	0	0															0	207	0.156863	0.168937	0.212766	0.151671	0.126263
207	42151	0	3	0	0	0	0	0	0	0	0	0															0	207	0.156863	0.168937	0.212766	0.151671	0.126263
207	42151	0	4	0	0	0	0	0	0	0	0	0															0	207	0.156863	0.168937	0.212766	0.151671	0.126263
207	42151	0	5	0	0	0	0	0	0	0	0	0															0	207	0.156863	0.168937	0.212766	0.151671	0.126263
208	42151	5	1	14	0	1	0	63	0	0	206	270	0	0.0037037	0	0.233333	0	0	0.762963	0	0.0185185	0	1.16667	0	0	3.81481	3.33333	208	0.299712	0.229551	0.27791	0.205703	0.169355		0	0.0806726		4.19801	0		4.27868	0.855736
208	42151	5	2	14	0	0	0	107	0	0	280	387	0	0	0	0.276486	0	0	0.723514	0	0	0	1.38243	0	0	3.61757	3.33333	208	0.299712	0.229551	0.27791	0.205703	0.169355		0	0		4.97438	0		4.97438	0.994876
208	42151	5	3	14	0	0	0	111	1	0	395	507	0	0	0	0.218935	0.00197239	0	0.779093	0	0	0	1.09467	0.00986193	0	3.89546	3.33333	208	0.299712	0.229551	0.27791	0.205703	0.169355		0	0		3.93896	0.0582324		3.99719	0.799438
208	42151	5	4	14	3	0	0	0	1	0	293	297	0.010101	0	0	0	0.003367	0	0.986532	0.0505051	0	0	0	0.016835	0	4.93266	3.33333	208	0.299712	0.229551	0.27791	0.205703	0.169355		0.168512	0		0	0.0994068		0.267919	0.0535838
208	42151	5	5	14	0	0	1	118	1	0	391	511	0	0	0.00195695	0.23092	0.00195695	0	0.765166	0	0	0.00978474	1.1546	0.00978474	0	3.82583	3.33333	208	0.299712	0.229551	0.27791	0.205703	0.169355		0	0		4.15458	0.0577765		4.21236	0.842472
209	42151	0	1	0	0	0	0	0	0	0	0	0															0	209	0.167102	0.165017	0.133333	0.173709	0.109677
209	42151	0	2	0	0	0	0	0	0	0	0	0															0	209	0.167102	0.165017	0.133333	0.173709	0.109677
209	42151	0	3	0	0	0	0	0	0	0	0	0															0	209	0.167102	0.165017	0.133333	0.173709	0.109677
209	42151	0	4	0	0	0	0	0	0	0	0	0															0	209	0.167102	0.165017	0.133333	0.173709	0.109677
209	42151	0	5	0	0	0	0	0	0	0	0	0															0	209	0.167102	0.165017	0.133333	0.173709	0.109677
210	42151	0	1	0	0	0	0	0	0	0	0	0															0	210	0.204724	0.175	0.244565	0.229858	0.247788
210	42151	0	2	0	0	0	0	0	0	0	0	0															0	210	0.204724	0.175	0.244565	0.229858	0.247788
210	42151	0	3	0	0	0	0	0	0	0	0	0															0	210	0.204724	0.175	0.244565	0.229858	0.247788
210	42151	0	4	0	0	0	0	0	0	0	0	0															0	210	0.204724	0.175	0.244565	0.229858	0.247788
210	42151	0	5	0	0	0	0	0	0	0	0	0															0	210	0.204724	0.175	0.244565	0.229858	0.247788
201	42157	0	1	0	0	0	0	0	0	0	0	0															0	201	0.276623	0.223181		0.202634	0.200721	0.249633
201	42157	0	2	0	0	0	0	0	0	0	0	0															0	201	0.276623	0.223181		0.202634	0.200721	0.249633
201	42157	0	3	0	0	0	0	0	0	0	0	0															0	201	0.276623	0.223181		0.202634	0.200721	0.249633
201	42157	0	4	0	0	0	0	0	0	0	0	0															0	201	0.276623	0.223181		0.202634	0.200721	0.249633
201	42157	0	5	0	0	0	0	0	0	0	0	0															0	201	0.276623	0.223181		0.202634	0.200721	0.249633
202	42157	0	1	0	0	0	0	0	0	0	0	0															0	202	0.278358	0.289012		0.272549	0.24017	0.261156
202	42157	0	2	0	0	0	0	0	0	0	0	0															0	202	0.278358	0.289012		0.272549	0.24017	0.261156
202	42157	0	3	0	0	0	0	0	0	0	0	0															0	202	0.278358	0.289012		0.272549	0.24017	0.261156
202	42157	0	4	0	0	0	0	0	0	0	0	0															0	202	0.278358	0.289012		0.272549	0.24017	0.261156
202	42157	0	5	0	0	0	0	0	0	0	0	0															0	202	0.278358	0.289012		0.272549	0.24017	0.261156
203	42157	0	1	0	0	0	0	0	0	0	0	0															0	203	0.218892	0.184166	0.186293	0.185913	0.179878
203	42157	0	2	0	0	0	0	0	0	0	0	0															0	203	0.218892	0.184166	0.186293	0.185913	0.179878
203	42157	0	3	0	0	0	0	0	0	0	0	0															0	203	0.218892	0.184166	0.186293	0.185913	0.179878
203	42157	0	4	0	0	0	0	0	0	0	0	0															0	203	0.218892	0.184166	0.186293	0.185913	0.179878
203	42157	0	5	0	0	0	0	0	0	0	0	0															0	203	0.218892	0.184166	0.186293	0.185913	0.179878
204	42157	0	1	0	0	0	0	0	0	0	0	0															0	204	0.221429	0.203226	0.206687	0.191304	0.219436
204	42157	0	2	0	0	0	0	0	0	0	0	0															0	204	0.221429	0.203226	0.206687	0.191304	0.219436
204	42157	0	3	0	0	0	0	0	0	0	0	0															0	204	0.221429	0.203226	0.206687	0.191304	0.219436
204	42157	0	4	0	0	0	0	0	0	0	0	0															0	204	0.221429	0.203226	0.206687	0.191304	0.219436
204	42157	0	5	0	0	0	0	0	0	0	0	0															0	204	0.221429	0.203226	0.206687	0.191304	0.219436
206	42157	0	1	0	0	0	0	0	0	0	0	0															0	206	0.18677	0.177945		0.211462	0.267352	0.186709
206	42157	0	2	0	0	0	0	0	0	0	0	0															0	206	0.18677	0.177945		0.211462	0.267352	0.186709
206	42157	0	3	0	0	0	0	0	0	0	0	0															0	206	0.18677	0.177945		0.211462	0.267352	0.186709
206	42157	0	4	0	0	0	0	0	0	0	0	0															0	206	0.18677	0.177945		0.211462	0.267352	0.186709
206	42157	0	5	0	0	0	0	0	0	0	0	0															0	206	0.18677	0.177945		0.211462	0.267352	0.186709
207	42157	0	1	0	0	0	0	0	0	0	0	0															0	207	0.156863	0.168937	0.212766	0.151671	0.126263
207	42157	0	2	0	0	0	0	0	0	0	0	0															0	207	0.156863	0.168937	0.212766	0.151671	0.126263
207	42157	0	3	0	0	0	0	0	0	0	0	0															0	207	0.156863	0.168937	0.212766	0.151671	0.126263
207	42157	0	4	0	0	0	0	0	0	0	0	0															0	207	0.156863	0.168937	0.212766	0.151671	0.126263
207	42157	0	5	0	0	0	0	0	0	0	0	0															0	207	0.156863	0.168937	0.212766	0.151671	0.126263
208	42157	0	1	0	0	0	0	0	0	0	0	0															0	208	0.299712	0.229551	0.27791	0.205703	0.169355
208	42157	0	2	0	0	0	0	0	0	0	0	0															0	208	0.299712	0.229551	0.27791	0.205703	0.169355
208	42157	0	3	0	0	0	0	0	0	0	0	0															0	208	0.299712	0.229551	0.27791	0.205703	0.169355
208	42157	0	4	0	0	0	0	0	0	0	0	0															0	208	0.299712	0.229551	0.27791	0.205703	0.169355
208	42157	0	5	0	0	0	0	0	0	0	0	0															0	208	0.299712	0.229551	0.27791	0.205703	0.169355
209	42157	0	1	0	0	0	0	0	0	0	0	0															0	209	0.167102	0.165017	0.133333	0.173709	0.109677
209	42157	0	2	0	0	0	0	0	0	0	0	0															0	209	0.167102	0.165017	0.133333	0.173709	0.109677
209	42157	0	3	0	0	0	0	0	0	0	0	0															0	209	0.167102	0.165017	0.133333	0.173709	0.109677
209	42157	0	4	0	0	0	0	0	0	0	0	0															0	209	0.167102	0.165017	0.133333	0.173709	0.109677
209	42157	0	5	0	0	0	0	0	0	0	0	0															0	209	0.167102	0.165017	0.133333	0.173709	0.109677
210	42157	0	1	0	0	0	0	0	0	0	0	0															0	210	0.204724	0.175	0.244565	0.229858	0.247788
210	42157	0	2	0	0	0	0	0	0	0	0	0															0	210	0.204724	0.175	0.244565	0.229858	0.247788
210	42157	0	3	0	0	0	0	0	0	0	0	0															0	210	0.204724	0.175	0.244565	0.229858	0.247788
210	42157	0	4	0	0	0	0	0	0	0	0	0															0	210	0.204724	0.175	0.244565	0.229858	0.247788
210	42157	0	5	0	0	0	0	0	0	0	0	0															0	210	0.204724	0.175	0.244565	0.229858	0.247788
201	42163	0	1	0	0	0	0	0	0	0	0	0															0	201	0.276623	0.223181		0.202634	0.200721	0.249633
201	42163	0	2	0	0	0	0	0	0	0	0	0															0	201	0.276623	0.223181		0.202634	0.200721	0.249633
201	42163	0	3	0	0	0	0	0	0	0	0	0															0	201	0.276623	0.223181		0.202634	0.200721	0.249633
201	42163	0	4	0	0	0	0	0	0	0	0	0															0	201	0.276623	0.223181		0.202634	0.200721	0.249633
201	42163	0	5	0	0	0	0	0	0	0	0	0															0	201	0.276623	0.223181		0.202634	0.200721	0.249633
202	42163	31	1	14	1	126	7	0	0	0	486	620	0.0016129	0.203226	0.0112903	0	0	0	0.783871	0.05	6.3	0.35	0	0	0	24.3	20.6667	202	0.278358	0.289012		0.272549	0.24017	0.261156	0.179625	21.7984	1.3402		0	0	23.3182	0.752201
202	42163	31	2	15	1	82	2	0	0	0	267	352	0.00284091	0.232955	0.00568182	0	0	0	0.758523	0.0880682	7.22159	0.176136	0	0	0	23.5142	20.6667	202	0.278358	0.289012		0.272549	0.24017	0.261156	0.316385	24.9872	0.67445		0	0	25.978	0.838
202	42163	31	3	15	2	78	2	0	0	0	209	291	0.00687285	0.268041	0.00687285	0	0	0	0.718213	0.213058	8.30928	0.213058	0	0	0	22.2646	20.6667	202	0.278358	0.289012		0.272549	0.24017	0.261156	0.765411	28.7506	0.815829		0	0	30.3319	0.978447
202	42163	31	4	15	2	71	1	0	0	0	194	268	0.00746269	0.264925	0.00373134	0	0	0	0.723881	0.231343	8.21269	0.115672	0	0	0	22.4403	20.6667	202	0.278358	0.289012		0.272549	0.24017	0.261156	0.8311	28.4164	0.442922		0	0	29.6904	0.957756
202	42163	31	5	14	2	65	2	0	0	0	245	314	0.00636943	0.207006	0.00636943	0	0	0	0.780255	0.197452	6.4172	0.197452	0	0	0	24.1879	20.6667	202	0.278358	0.289012		0.272549	0.24017	0.261156	0.709346	22.2039	0.756071		0	0	23.6693	0.763527
203	42163	0	1	0	0	0	0	0	0	0	0	0															0	203	0.218892	0.184166	0.186293	0.185913	0.179878
203	42163	0	2	0	0	0	0	0	0	0	0	0															0	203	0.218892	0.184166	0.186293	0.185913	0.179878
203	42163	0	3	0	0	0	0	0	0	0	0	0															0	203	0.218892	0.184166	0.186293	0.185913	0.179878
203	42163	0	4	0	0	0	0	0	0	0	0	0															0	203	0.218892	0.184166	0.186293	0.185913	0.179878
203	42163	0	5	0	0	0	0	0	0	0	0	0															0	203	0.218892	0.184166	0.186293	0.185913	0.179878
204	42163	0	1	0	0	0	0	0	0	0	0	0															0	204	0.221429	0.203226	0.206687	0.191304	0.219436
204	42163	0	2	0	0	0	0	0	0	0	0	0															0	204	0.221429	0.203226	0.206687	0.191304	0.219436
204	42163	0	3	0	0	0	0	0	0	0	0	0															0	204	0.221429	0.203226	0.206687	0.191304	0.219436
204	42163	0	4	0	0	0	0	0	0	0	0	0															0	204	0.221429	0.203226	0.206687	0.191304	0.219436
204	42163	0	5	0	0	0	0	0	0	0	0	0															0	204	0.221429	0.203226	0.206687	0.191304	0.219436
206	42163	0	1	0	0	0	0	0	0	0	0	0															0	206	0.18677	0.177945		0.211462	0.267352	0.186709
206	42163	0	2	0	0	0	0	0	0	0	0	0															0	206	0.18677	0.177945		0.211462	0.267352	0.186709
206	42163	0	3	0	0	0	0	0	0	0	0	0															0	206	0.18677	0.177945		0.211462	0.267352	0.186709
206	42163	0	4	0	0	0	0	0	0	0	0	0															0	206	0.18677	0.177945		0.211462	0.267352	0.186709
206	42163	0	5	0	0	0	0	0	0	0	0	0															0	206	0.18677	0.177945		0.211462	0.267352	0.186709
207	42163	0	1	0	0	0	0	0	0	0	0	0															0	207	0.156863	0.168937	0.212766	0.151671	0.126263
207	42163	0	2	0	0	0	0	0	0	0	0	0															0	207	0.156863	0.168937	0.212766	0.151671	0.126263
207	42163	0	3	0	0	0	0	0	0	0	0	0															0	207	0.156863	0.168937	0.212766	0.151671	0.126263
207	42163	0	4	0	0	0	0	0	0	0	0	0															0	207	0.156863	0.168937	0.212766	0.151671	0.126263
207	42163	0	5	0	0	0	0	0	0	0	0	0															0	207	0.156863	0.168937	0.212766	0.151671	0.126263
208	42163	0	1	0	0	0	0	0	0	0	0	0															0	208	0.299712	0.229551	0.27791	0.205703	0.169355
208	42163	0	2	0	0	0	0	0	0	0	0	0															0	208	0.299712	0.229551	0.27791	0.205703	0.169355
208	42163	0	3	0	0	0	0	0	0	0	0	0															0	208	0.299712	0.229551	0.27791	0.205703	0.169355
208	42163	0	4	0	0	0	0	0	0	0	0	0															0	208	0.299712	0.229551	0.27791	0.205703	0.169355
208	42163	0	5	0	0	0	0	0	0	0	0	0															0	208	0.299712	0.229551	0.27791	0.205703	0.169355
209	42163	0	1	0	0	0	0	0	0	0	0	0															0	209	0.167102	0.165017	0.133333	0.173709	0.109677
209	42163	0	2	0	0	0	0	0	0	0	0	0															0	209	0.167102	0.165017	0.133333	0.173709	0.109677
209	42163	0	3	0	0	0	0	0	0	0	0	0															0	209	0.167102	0.165017	0.133333	0.173709	0.109677
209	42163	0	4	0	0	0	0	0	0	0	0	0															0	209	0.167102	0.165017	0.133333	0.173709	0.109677
209	42163	0	5	0	0	0	0	0	0	0	0	0															0	209	0.167102	0.165017	0.133333	0.173709	0.109677
210	42163	0	1	0	0	0	0	0	0	0	0	0															0	210	0.204724	0.175	0.244565	0.229858	0.247788
210	42163	0	2	0	0	0	0	0	0	0	0	0															0	210	0.204724	0.175	0.244565	0.229858	0.247788
210	42163	0	3	0	0	0	0	0	0	0	0	0															0	210	0.204724	0.175	0.244565	0.229858	0.247788
210	42163	0	4	0	0	0	0	0	0	0	0	0															0	210	0.204724	0.175	0.244565	0.229858	0.247788
210	42163	0	5	0	0	0	0	0	0	0	0	0															0	210	0.204724	0.175	0.244565	0.229858	0.247788
201	42171	0	1	0	0	0	0	0	0	0	0	0															0	201	0.276623	0.223181		0.202634	0.200721	0.249633
201	42171	0	2	0	0	0	0	0	0	0	0	0															0	201	0.276623	0.223181		0.202634	0.200721	0.249633
201	42171	0	3	0	0	0	0	0	0	0	0	0															0	201	0.276623	0.223181		0.202634	0.200721	0.249633
201	42171	0	4	0	0	0	0	0	0	0	0	0															0	201	0.276623	0.223181		0.202634	0.200721	0.249633
201	42171	0	5	0	0	0	0	0	0	0	0	0															0	201	0.276623	0.223181		0.202634	0.200721	0.249633
202	42171	13	1	15	0	16	34	0	1	1	156	208	0	0.0769231	0.163462	0	0.00480769	0.00480769	0.75	0	1	2.125	0	0.0625	0.0625	9.75	8.66667	202	0.278358	0.289012		0.272549	0.24017	0.261156	0	3.46006	8.13691		0.260233	0.239321	12.0965	0.930502
202	42171	13	2	15	0	23	42	0	3	0	209	277	0	0.0830325	0.151625	0	0.0108303	0	0.754513	0	1.07942	1.97112	0	0.140794	0	9.80866	8.66667	202	0.278358	0.289012		0.272549	0.24017	0.261156	0	3.73487	7.54768		0.586228	0	11.8688	0.912983
202	42171	13	3	15	0	27	50	0	6	0	203	286	0	0.0944056	0.174825	0	0.020979	0	0.70979	0	1.22727	2.27273	0	0.272727	0	9.22727	8.66667	202	0.278358	0.289012		0.272549	0.24017	0.261156	0	4.24644	8.70258		1.13556	0	14.0846	1.08343
202	42171	13	4	13	0	15	39	0	3	0	191	248	0	0.0604839	0.157258	0	0.0120968	0	0.770161	0	0.78629	2.04435	0	0.157258	0	10.0121	8.66667	202	0.278358	0.289012		0.272549	0.24017	0.261156	0	2.72061	7.82811		0.654779	0	11.2035	0.861808
202	42171	13	5	14	0	17	50	0	3	0	205	275	0	0.0618182	0.181818	0	0.0109091	0	0.745455	0	0.803636	2.36364	0	0.141818	0	9.69091	8.66667	202	0.278358	0.289012		0.272549	0.24017	0.261156	0	2.78063	9.05068		0.590491	0	12.4218	0.955523
203	42171	0	1	0	0	0	0	0	0	0	0	0															0	203	0.218892	0.184166	0.186293	0.185913	0.179878
203	42171	0	2	0	0	0	0	0	0	0	0	0															0	203	0.218892	0.184166	0.186293	0.185913	0.179878
203	42171	0	3	0	0	0	0	0	0	0	0	0															0	203	0.218892	0.184166	0.186293	0.185913	0.179878
203	42171	0	4	0	0	0	0	0	0	0	0	0															0	203	0.218892	0.184166	0.186293	0.185913	0.179878
203	42171	0	5	0	0	0	0	0	0	0	0	0															0	203	0.218892	0.184166	0.186293	0.185913	0.179878
204	42171	0	1	0	0	0	0	0	0	0	0	0															0	204	0.221429	0.203226	0.206687	0.191304	0.219436
204	42171	0	2	0	0	0	0	0	0	0	0	0															0	204	0.221429	0.203226	0.206687	0.191304	0.219436
204	42171	0	3	0	0	0	0	0	0	0	0	0															0	204	0.221429	0.203226	0.206687	0.191304	0.219436
204	42171	0	4	0	0	0	0	0	0	0	0	0															0	204	0.221429	0.203226	0.206687	0.191304	0.219436
204	42171	0	5	0	0	0	0	0	0	0	0	0															0	204	0.221429	0.203226	0.206687	0.191304	0.219436
206	42171	0	1	0	0	0	0	0	0	0	0	0															0	206	0.18677	0.177945		0.211462	0.267352	0.186709
206	42171	0	2	0	0	0	0	0	0	0	0	0															0	206	0.18677	0.177945		0.211462	0.267352	0.186709
206	42171	0	3	0	0	0	0	0	0	0	0	0															0	206	0.18677	0.177945		0.211462	0.267352	0.186709
206	42171	0	4	0	0	0	0	0	0	0	0	0															0	206	0.18677	0.177945		0.211462	0.267352	0.186709
206	42171	0	5	0	0	0	0	0	0	0	0	0															0	206	0.18677	0.177945		0.211462	0.267352	0.186709
207	42171	0	1	0	0	0	0	0	0	0	0	0															0	207	0.156863	0.168937	0.212766	0.151671	0.126263
207	42171	0	2	0	0	0	0	0	0	0	0	0															0	207	0.156863	0.168937	0.212766	0.151671	0.126263
207	42171	0	3	0	0	0	0	0	0	0	0	0															0	207	0.156863	0.168937	0.212766	0.151671	0.126263
207	42171	0	4	0	0	0	0	0	0	0	0	0															0	207	0.156863	0.168937	0.212766	0.151671	0.126263
207	42171	0	5	0	0	0	0	0	0	0	0	0															0	207	0.156863	0.168937	0.212766	0.151671	0.126263
208	42171	0	1	0	0	0	0	0	0	0	0	0															0	208	0.299712	0.229551	0.27791	0.205703	0.169355
208	42171	0	2	0	0	0	0	0	0	0	0	0															0	208	0.299712	0.229551	0.27791	0.205703	0.169355
208	42171	0	3	0	0	0	0	0	0	0	0	0															0	208	0.299712	0.229551	0.27791	0.205703	0.169355
208	42171	0	4	0	0	0	0	0	0	0	0	0															0	208	0.299712	0.229551	0.27791	0.205703	0.169355
208	42171	0	5	0	0	0	0	0	0	0	0	0															0	208	0.299712	0.229551	0.27791	0.205703	0.169355
209	42171	0	1	0	0	0	0	0	0	0	0	0															0	209	0.167102	0.165017	0.133333	0.173709	0.109677
209	42171	0	2	0	0	0	0	0	0	0	0	0															0	209	0.167102	0.165017	0.133333	0.173709	0.109677
209	42171	0	3	0	0	0	0	0	0	0	0	0															0	209	0.167102	0.165017	0.133333	0.173709	0.109677
209	42171	0	4	0	0	0	0	0	0	0	0	0															0	209	0.167102	0.165017	0.133333	0.173709	0.109677
209	42171	0	5	0	0	0	0	0	0	0	0	0															0	209	0.167102	0.165017	0.133333	0.173709	0.109677
210	42171	0	1	0	0	0	0	0	0	0	0	0															0	210	0.204724	0.175	0.244565	0.229858	0.247788
210	42171	0	2	0	0	0	0	0	0	0	0	0															0	210	0.204724	0.175	0.244565	0.229858	0.247788
210	42171	0	3	0	0	0	0	0	0	0	0	0															0	210	0.204724	0.175	0.244565	0.229858	0.247788
210	42171	0	4	0	0	0	0	0	0	0	0	0															0	210	0.204724	0.175	0.244565	0.229858	0.247788
210	42171	0	5	0	0	0	0	0	0	0	0	0															0	210	0.204724	0.175	0.244565	0.229858	0.247788
201	42178	0	1	0	0	0	0	0	0	0	0	0															0	201	0.276623	0.223181		0.202634	0.200721	0.249633
201	42178	0	2	0	0	0	0	0	0	0	0	0															0	201	0.276623	0.223181		0.202634	0.200721	0.249633
201	42178	0	3	0	0	0	0	0	0	0	0	0															0	201	0.276623	0.223181		0.202634	0.200721	0.249633
201	42178	0	4	0	0	0	0	0	0	0	0	0															0	201	0.276623	0.223181		0.202634	0.200721	0.249633
201	42178	0	5	0	0	0	0	0	0	0	0	0															0	201	0.276623	0.223181		0.202634	0.200721	0.249633
202	42178	62	1	14	0	0	0	0	0	9	450	459	0	0	0	0	0	0.0196078	0.980392	0	0	0	0	0	1.21569	60.7843	41.3333	202	0.278358	0.289012		0.272549	0.24017	0.261156	0	0	0		0	4.65503	4.65503	0.0750811
202	42178	62	2	15	0	0	0	0	1	7	381	389	0	0	0	0	0.00257069	0.0179949	0.979434	0	0	0	0	0.159383	1.11568	60.7249	41.3333	202	0.278358	0.289012		0.272549	0.24017	0.261156	0	0	0		0.663627	4.27209	4.93572	0.0796084
202	42178	62	3	14	0	1	0	0	0	9	368	378	0	0.0026455	0	0	0	0.0238095	0.973545	0	0.164021	0	0	0	1.47619	60.3598	41.3333	202	0.278358	0.289012		0.272549	0.24017	0.261156	0	0.567524	0		0	5.65253	6.22006	0.100323
202	42178	62	4	14	0	0	0	0	2	7	309	318	0	0	0	0	0.00628931	0.0220126	0.971698	0	0	0	0	0.389937	1.36478	60.2453	41.3333	202	0.278358	0.289012		0.272549	0.24017	0.261156	0	0	0		1.62359	5.22593	6.84952	0.110476
202	42178	62	5	15	0	0	1	0	1	7	308	317	0	0	0.00315457	0	0.00315457	0.022082	0.971609	0	0	0.195584	0	0.195584	1.36909	60.2397	41.3333	202	0.278358	0.289012		0.272549	0.24017	0.261156	0	0	0.748916		0.814356	5.24241	6.80568	0.109769
203	42178	0	1	0	0	0	0	0	0	0	0	0															0	203	0.218892	0.184166	0.186293	0.185913	0.179878
203	42178	0	2	0	0	0	0	0	0	0	0	0															0	203	0.218892	0.184166	0.186293	0.185913	0.179878
203	42178	0	3	0	0	0	0	0	0	0	0	0															0	203	0.218892	0.184166	0.186293	0.185913	0.179878
203	42178	0	4	0	0	0	0	0	0	0	0	0															0	203	0.218892	0.184166	0.186293	0.185913	0.179878
203	42178	0	5	0	0	0	0	0	0	0	0	0															0	203	0.218892	0.184166	0.186293	0.185913	0.179878
204	42178	98	1	15	3	1	0	13	1	0	389	407	0.00737101	0.002457	0	0.031941	0.002457	0	0.955774	0.722359	0.240786	0	3.13022	0.240786	0	93.6658	65.3333	204	0.221429	0.203226	0.206687	0.191304	0.219436		3.26227	1.18482		15.1447	1.0973		20.6891	0.211114
204	42178	98	2	15	2	4	0	11	0	1	213	231	0.00865801	0.017316	0	0.047619	0	0.004329	0.922078	0.848485	1.69697	0	4.66667	0	0.424242	90.3636	65.3333	204	0.221429	0.203226	0.206687	0.191304	0.219436		3.83187	8.35017		22.5784	0		34.7605	0.354699
204	42178	98	3	14	2	0	0	7	2	3	282	296	0.00675676	0	0	0.0236486	0.00675676	0.0101351	0.952703	0.662162	0	0	2.31757	0.662162	0.993243	93.3649	65.3333	204	0.221429	0.203226	0.206687	0.191304	0.219436		2.99041	0		11.2129	3.01757		17.2209	0.175724
204	42178	98	4	15	1	0	0	10	1	1	349	362	0.00276243	0	0	0.0276243	0.00276243	0.00276243	0.964088	0.270718	0	0	2.70718	0.270718	0.270718	94.4807	65.3333	204	0.221429	0.203226	0.206687	0.191304	0.219436		1.2226	0		13.098	1.2337		15.5543	0.158717
204	42178	98	5	14	3	0	0	8	0	1	296	308	0.00974026	0	0	0.025974	0	0.00324675	0.961039	0.954545	0	0	2.54545	0	0.318182	94.1818	65.3333	204	0.221429	0.203226	0.206687	0.191304	0.219436		4.31085	0		12.3155	0		16.6264	0.169657
206	42178	33	1	16	0	5	5	0	0	2	368	380	0	0.0131579	0.0131579	0	0	0.00526316	0.968421	0	0.434211	0.434211	0	0	0.173684	31.9579	22	206	0.18677	0.177945		0.211462	0.267352	0.186709	0	2.44014	2.3256		0	0.930241	5.69598	0.172606
206	42178	33	2	14	0	1	6	0	0	0	405	412	0	0.00242718	0.0145631	0	0	0	0.98301	0	0.0800971	0.480583	0	0	0	32.4393	22	206	0.18677	0.177945		0.211462	0.267352	0.186709	0	0.450123	2.57397		0	0	3.02409	0.0916391
206	42178	33	3	14	0	7	5	0	0	0	263	275	0	0.0254545	0.0181818	0	0	0	0.956364	0	0.84	0.6	0	0	0	31.56	22	206	0.18677	0.177945		0.211462	0.267352	0.186709	0	4.72056	3.21356		0	0	7.93412	0.240428
206	42178	33	4	15	0	7	5	0	1	1	264	278	0	0.0251799	0.0179856	0	0.00359712	0.00359712	0.94964	0	0.830935	0.593525	0	0.118705	0.118705	31.3381	22	206	0.18677	0.177945		0.211462	0.267352	0.186709	0	4.66962	3.17888		0.444002	0.635776	8.92828	0.270554
206	42178	33	5	14	0	0	5	0	1	0	216	222	0	0	0.0225225	0	0.0045045	0	0.972973	0	0	0.743243	0	0.148649	0	32.1081	22	206	0.18677	0.177945		0.211462	0.267352	0.186709	0	0	3.98076		0.556003	0	4.53676	0.137478
207	42178	0	1	0	0	0	0	0	0	0	0	0															0	207	0.156863	0.168937	0.212766	0.151671	0.126263
207	42178	0	2	0	0	0	0	0	0	0	0	0															0	207	0.156863	0.168937	0.212766	0.151671	0.126263
207	42178	0	3	0	0	0	0	0	0	0	0	0															0	207	0.156863	0.168937	0.212766	0.151671	0.126263
207	42178	0	4	0	0	0	0	0	0	0	0	0															0	207	0.156863	0.168937	0.212766	0.151671	0.126263
207	42178	0	5	0	0	0	0	0	0	0	0	0															0	207	0.156863	0.168937	0.212766	0.151671	0.126263
208	42178	0	1	0	0	0	0	0	0	0	0	0															0	208	0.299712	0.229551	0.27791	0.205703	0.169355
208	42178	0	2	0	0	0	0	0	0	0	0	0															0	208	0.299712	0.229551	0.27791	0.205703	0.169355
208	42178	0	3	0	0	0	0	0	0	0	0	0															0	208	0.299712	0.229551	0.27791	0.205703	0.169355
208	42178	0	4	0	0	0	0	0	0	0	0	0															0	208	0.299712	0.229551	0.27791	0.205703	0.169355
208	42178	0	5	0	0	0	0	0	0	0	0	0															0	208	0.299712	0.229551	0.27791	0.205703	0.169355
209	42178	0	1	0	0	0	0	0	0	0	0	0															0	209	0.167102	0.165017	0.133333	0.173709	0.109677
209	42178	0	2	0	0	0	0	0	0	0	0	0															0	209	0.167102	0.165017	0.133333	0.173709	0.109677
209	42178	0	3	0	0	0	0	0	0	0	0	0															0	209	0.167102	0.165017	0.133333	0.173709	0.109677
209	42178	0	4	0	0	0	0	0	0	0	0	0															0	209	0.167102	0.165017	0.133333	0.173709	0.109677
209	42178	0	5	0	0	0	0	0	0	0	0	0															0	209	0.167102	0.165017	0.133333	0.173709	0.109677
210	42178	0	1	0	0	0	0	0	0	0	0	0															0	210	0.204724	0.175	0.244565	0.229858	0.247788
210	42178	0	2	0	0	0	0	0	0	0	0	0															0	210	0.204724	0.175	0.244565	0.229858	0.247788
210	42178	0	3	0	0	0	0	0	0	0	0	0															0	210	0.204724	0.175	0.244565	0.229858	0.247788
210	42178	0	4	0	0	0	0	0	0	0	0	0															0	210	0.204724	0.175	0.244565	0.229858	0.247788
210	42178	0	5	0	0	0	0	0	0	0	0	0															0	210	0.204724	0.175	0.244565	0.229858	0.247788
201	42184	0	1	0	0	0	0	0	0	0	0	0															0	201	0.276623	0.223181		0.202634	0.200721	0.249633
201	42184	0	2	0	0	0	0	0	0	0	0	0															0	201	0.276623	0.223181		0.202634	0.200721	0.249633
201	42184	0	3	0	0	0	0	0	0	0	0	0															0	201	0.276623	0.223181		0.202634	0.200721	0.249633
201	42184	0	4	0	0	0	0	0	0	0	0	0															0	201	0.276623	0.223181		0.202634	0.200721	0.249633
201	42184	0	5	0	0	0	0	0	0	0	0	0															0	201	0.276623	0.223181		0.202634	0.200721	0.249633
202	42184	29	1	14	0	1	1	0	0	1	287	290	0	0.00344828	0.00344828	0	0	0.00344828	0.989655	0	0.1	0.1	0	0	0.1	28.7	19.3333	202	0.278358	0.289012		0.272549	0.24017	0.261156	0	0.346006	0.382913		0	0.382913	1.11183	0.0383391
202	42184	29	2	14	0	2	0	1	0	0	405	408	0	0.00490196	0	0.00245098	0	0	0.992647	0	0.142157	0	0.0710784	0	0	28.7868	19.3333	202	0.278358	0.289012		0.272549	0.24017	0.261156	0	0.491872	0		0	0	0.491872	0.0169611
202	42184	29	3	14	0	0	0	0	0	0	340	340	0	0	0	0	0	0	1	0	0	0	0	0	0	29	19.3333	202	0.278358	0.289012		0.272549	0.24017	0.261156	0	0	0		0	0	0	0
202	42184	29	4	14	0	0	0	0	0	1	248	249	0	0	0	0	0	0.00401606	0.995984	0	0	0	0	0	0.116466	28.8835	19.3333	202	0.278358	0.289012		0.272549	0.24017	0.261156	0	0	0		0	0.445963	0.445963	0.015378
202	42184	29	5	13	0	0	1	0	0	0	215	216	0	0	0.00462963	0	0	0	0.99537	0	0	0.134259	0	0	0	28.8657	19.3333	202	0.278358	0.289012		0.272549	0.24017	0.261156	0	0	0.514097		0	0	0.514097	0.0177275
203	42184	0	1	0	0	0	0	0	0	0	0	0															0	203	0.218892	0.184166	0.186293	0.185913	0.179878
203	42184	0	2	0	0	0	0	0	0	0	0	0															0	203	0.218892	0.184166	0.186293	0.185913	0.179878
203	42184	0	3	0	0	0	0	0	0	0	0	0															0	203	0.218892	0.184166	0.186293	0.185913	0.179878
203	42184	0	4	0	0	0	0	0	0	0	0	0															0	203	0.218892	0.184166	0.186293	0.185913	0.179878
203	42184	0	5	0	0	0	0	0	0	0	0	0															0	203	0.218892	0.184166	0.186293	0.185913	0.179878
204	42184	39.5	1	14	0	0	0	30	2	0	378	410	0	0	0	0.0731707	0.00487805	0	0.921951	0	0	0	2.89024	0.192683	0	36.4171	26.3333	204	0.221429	0.203226	0.206687	0.191304	0.219436		0	0		13.9837	0.878084		14.8618	0.376247
204	42184	39.5	2	14	0	0	0	22	1	3	318	344	0	0	0	0.0639535	0.00290698	0.00872093	0.924419	0	0	0	2.52616	0.114826	0.344477	36.5145	26.3333	204	0.221429	0.203226	0.206687	0.191304	0.219436		0	0		12.2222	0.523277		12.7454	0.32267
204	42184	39.5	3	15	0	0	0	6	1	3	241	251	0	0	0	0.0239044	0.00398406	0.0119522	0.960159	0	0	0	0.944223	0.157371	0.472112	37.9263	26.3333	204	0.221429	0.203226	0.206687	0.191304	0.219436		0	0		4.56837	0.71716		5.28553	0.133811
204	42184	39.5	4	15	0	1	0	18	0	1	246	266	0	0.0037594	0	0.0676692	0	0.0037594	0.924812	0	0.148496	0	2.67293	0	0.148496	36.5301	26.3333	204	0.221429	0.203226	0.206687	0.191304	0.219436		0	0.730696		12.9323	0		13.663	0.345898
204	42184	39.5	5	16	0	0	0	22	0	1	296	319	0	0	0	0.0689655	0	0.0031348	0.9279	0	0	0	2.72414	0	0.123824	36.652	26.3333	204	0.221429	0.203226	0.206687	0.191304	0.219436		0	0		13.18	0		13.18	0.333671
206	42184	21	1	14	0	1	2	0	0	0	358	361	0	0.00277008	0.00554017	0	0	0	0.99169	0	0.0581717	0.116343	0	0	0	20.8255	14	206	0.18677	0.177945		0.211462	0.267352	0.186709	0	0.326909	0.623128		0	0	0.950037	0.0452398
206	42184	21	2	15	0	2	0	0	0	0	371	373	0	0.00536193	0	0	0	0	0.994638	0	0.112601	0	0	0	0	20.8874	14	206	0.18677	0.177945		0.211462	0.267352	0.186709	0	0.632783	0		0	0	0.632783	0.0301325
206	42184	21	3	16	0	0	2	0	0	0	454	456	0	0	0.00438596	0	0	0	0.995614	0	0	0.0921053	0	0	0	20.9079	14	206	0.18677	0.177945		0.211462	0.267352	0.186709	0	0	0.49331		0	0	0.49331	0.0234909
206	42184	21	4	14	0	2	0	0	0	0	378	380	0	0.00526316	0	0	0	0	0.994737	0	0.110526	0	0	0	0	20.8895	14	206	0.18677	0.177945		0.211462	0.267352	0.186709	0	0.621127	0		0	0	0.621127	0.0295775
206	42184	21	5	15	1	0	0	0	0	0	380	381	0.00262467	0	0	0	0	0	0.997375	0.0551181	0	0	0	0	0	20.9449	14	206	0.18677	0.177945		0.211462	0.267352	0.186709	0.295112	0	0		0	0	0.295112	0.0140529
207	42184	0	1	0	0	0	0	0	0	0	0	0															0	207	0.156863	0.168937	0.212766	0.151671	0.126263
207	42184	0	2	0	0	0	0	0	0	0	0	0															0	207	0.156863	0.168937	0.212766	0.151671	0.126263
207	42184	0	3	0	0	0	0	0	0	0	0	0															0	207	0.156863	0.168937	0.212766	0.151671	0.126263
207	42184	0	4	0	0	0	0	0	0	0	0	0															0	207	0.156863	0.168937	0.212766	0.151671	0.126263
207	42184	0	5	0	0	0	0	0	0	0	0	0															0	207	0.156863	0.168937	0.212766	0.151671	0.126263
208	42184	0	1	0	0	0	0	0	0	0	0	0															0	208	0.299712	0.229551	0.27791	0.205703	0.169355
208	42184	0	2	0	0	0	0	0	0	0	0	0															0	208	0.299712	0.229551	0.27791	0.205703	0.169355
208	42184	0	3	0	0	0	0	0	0	0	0	0															0	208	0.299712	0.229551	0.27791	0.205703	0.169355
208	42184	0	4	0	0	0	0	0	0	0	0	0															0	208	0.299712	0.229551	0.27791	0.205703	0.169355
208	42184	0	5	0	0	0	0	0	0	0	0	0															0	208	0.299712	0.229551	0.27791	0.205703	0.169355
209	42184	16	1	15	3	2	0	0	72	14	546	637	0.00470958	0.00313972	0	0	0.11303	0.021978	0.857143	0.0753532	0.0502355	0	0	1.80848	0.351648	13.7143	10.6667	209	0.167102	0.165017	0.133333	0.173709	0.109677		0.450942	0.304427		0	16.4891		17.2444	1.07778
209	42184	16	2	14	2	0	0	0	71	15	677	765	0.00261438	0	0	0	0.0928105	0.0196078	0.884967	0.0418301	0	0	0	1.48497	0.313725	14.1595	10.6667	209	0.167102	0.165017	0.133333	0.173709	0.109677		0.250327	0		0	13.5394		13.7897	0.861858
209	42184	16	3	15	2	4	0	0	35	11	319	371	0.00539084	0.0107817	0	0	0.0943396	0.0296496	0.859838	0.0862534	0.172507	0	0	1.50943	0.474394	13.7574	10.6667	209	0.167102	0.165017	0.133333	0.173709	0.109677		0.516173	1.04539		0	13.7625		15.324	0.957753
209	42184	16	4	16	2	2	0	0	20	7	293	324	0.00617284	0.00617284	0	0	0.0617284	0.0216049	0.904321	0.0987654	0.0987654	0	0	0.987654	0.345679	14.4691	10.6667	209	0.167102	0.165017	0.133333	0.173709	0.109677		0.591049	0.598519		0	9.00508		10.1947	0.637166
209	42184	16	5	14	0	0	0	0	46	9	279	334	0	0	0	0	0.137725	0.0269461	0.835329	0	0	0	0	2.20359	0.431138	13.3653	10.6667	209	0.167102	0.165017	0.133333	0.173709	0.109677		0	0		0	20.0916		20.0916	1.25572
210	42184	0	1	0	0	0	0	0	0	0	0	0															0	210	0.204724	0.175	0.244565	0.229858	0.247788
210	42184	0	2	0	0	0	0	0	0	0	0	0															0	210	0.204724	0.175	0.244565	0.229858	0.247788
210	42184	0	3	0	0	0	0	0	0	0	0	0															0	210	0.204724	0.175	0.244565	0.229858	0.247788
210	42184	0	4	0	0	0	0	0	0	0	0	0															0	210	0.204724	0.175	0.244565	0.229858	0.247788
210	42184	0	5	0	0	0	0	0	0	0	0	0															0	210	0.204724	0.175	0.244565	0.229858	0.247788
201	42192	0	1	0	0	0	0	0	0	0	0	0															0	201	0.276623	0.223181		0.202634	0.200721	0.249633
201	42192	0	2	0	0	0	0	0	0	0	0	0															0	201	0.276623	0.223181		0.202634	0.200721	0.249633
201	42192	0	3	0	0	0	0	0	0	0	0	0															0	201	0.276623	0.223181		0.202634	0.200721	0.249633
201	42192	0	4	0	0	0	0	0	0	0	0	0															0	201	0.276623	0.223181		0.202634	0.200721	0.249633
201	42192	0	5	0	0	0	0	0	0	0	0	0															0	201	0.276623	0.223181		0.202634	0.200721	0.249633
202	42192	0	1	0	0	0	0	0	0	0	0	0															0	202	0.278358	0.289012		0.272549	0.24017	0.261156
202	42192	0	2	0	0	0	0	0	0	0	0	0															0	202	0.278358	0.289012		0.272549	0.24017	0.261156
202	42192	0	3	0	0	0	0	0	0	0	0	0															0	202	0.278358	0.289012		0.272549	0.24017	0.261156
202	42192	0	4	0	0	0	0	0	0	0	0	0															0	202	0.278358	0.289012		0.272549	0.24017	0.261156
202	42192	0	5	0	0	0	0	0	0	0	0	0															0	202	0.278358	0.289012		0.272549	0.24017	0.261156
203	42192	0	1	0	0	0	0	0	0	0	0	0															0	203	0.218892	0.184166	0.186293	0.185913	0.179878
203	42192	0	2	0	0	0	0	0	0	0	0	0															0	203	0.218892	0.184166	0.186293	0.185913	0.179878
203	42192	0	3	0	0	0	0	0	0	0	0	0															0	203	0.218892	0.184166	0.186293	0.185913	0.179878
203	42192	0	4	0	0	0	0	0	0	0	0	0															0	203	0.218892	0.184166	0.186293	0.185913	0.179878
203	42192	0	5	0	0	0	0	0	0	0	0	0															0	203	0.218892	0.184166	0.186293	0.185913	0.179878
204	42192	0	1	0	0	0	0	0	0	0	0	0															0	204	0.221429	0.203226	0.206687	0.191304	0.219436
204	42192	0	2	0	0	0	0	0	0	0	0	0															0	204	0.221429	0.203226	0.206687	0.191304	0.219436
204	42192	0	3	0	0	0	0	0	0	0	0	0															0	204	0.221429	0.203226	0.206687	0.191304	0.219436
204	42192	0	4	0	0	0	0	0	0	0	0	0															0	204	0.221429	0.203226	0.206687	0.191304	0.219436
204	42192	0	5	0	0	0	0	0	0	0	0	0															0	204	0.221429	0.203226	0.206687	0.191304	0.219436
206	42192	0	1	0	0	0	0	0	0	0	0	0															0	206	0.18677	0.177945		0.211462	0.267352	0.186709
206	42192	0	2	0	0	0	0	0	0	0	0	0															0	206	0.18677	0.177945		0.211462	0.267352	0.186709
206	42192	0	3	0	0	0	0	0	0	0	0	0															0	206	0.18677	0.177945		0.211462	0.267352	0.186709
206	42192	0	4	0	0	0	0	0	0	0	0	0															0	206	0.18677	0.177945		0.211462	0.267352	0.186709
206	42192	0	5	0	0	0	0	0	0	0	0	0															0	206	0.18677	0.177945		0.211462	0.267352	0.186709
207	42192	0	1	0	0	0	0	0	0	0	0	0															0	207	0.156863	0.168937	0.212766	0.151671	0.126263
207	42192	0	2	0	0	0	0	0	0	0	0	0															0	207	0.156863	0.168937	0.212766	0.151671	0.126263
207	42192	0	3	0	0	0	0	0	0	0	0	0															0	207	0.156863	0.168937	0.212766	0.151671	0.126263
207	42192	0	4	0	0	0	0	0	0	0	0	0															0	207	0.156863	0.168937	0.212766	0.151671	0.126263
207	42192	0	5	0	0	0	0	0	0	0	0	0															0	207	0.156863	0.168937	0.212766	0.151671	0.126263
208	42192	0	1	0	0	0	0	0	0	0	0	0															0	208	0.299712	0.229551	0.27791	0.205703	0.169355
208	42192	0	2	0	0	0	0	0	0	0	0	0															0	208	0.299712	0.229551	0.27791	0.205703	0.169355
208	42192	0	3	0	0	0	0	0	0	0	0	0															0	208	0.299712	0.229551	0.27791	0.205703	0.169355
208	42192	0	4	0	0	0	0	0	0	0	0	0															0	208	0.299712	0.229551	0.27791	0.205703	0.169355
208	42192	0	5	0	0	0	0	0	0	0	0	0															0	208	0.299712	0.229551	0.27791	0.205703	0.169355
209	42192	0	1	0	0	0	0	0	0	0	0	0															0	209	0.167102	0.165017	0.133333	0.173709	0.109677
209	42192	0	2	0	0	0	0	0	0	0	0	0															0	209	0.167102	0.165017	0.133333	0.173709	0.109677
209	42192	0	3	0	0	0	0	0	0	0	0	0															0	209	0.167102	0.165017	0.133333	0.173709	0.109677
209	42192	0	4	0	0	0	0	0	0	0	0	0															0	209	0.167102	0.165017	0.133333	0.173709	0.109677
209	42192	0	5	0	0	0	0	0	0	0	0	0															0	209	0.167102	0.165017	0.133333	0.173709	0.109677
210	42192	0	1	0	0	0	0	0	0	0	0	0															0	210	0.204724	0.175	0.244565	0.229858	0.247788
210	42192	0	2	0	0	0	0	0	0	0	0	0															0	210	0.204724	0.175	0.244565	0.229858	0.247788
210	42192	0	3	0	0	0	0	0	0	0	0	0															0	210	0.204724	0.175	0.244565	0.229858	0.247788
210	42192	0	4	0	0	0	0	0	0	0	0	0															0	210	0.204724	0.175	0.244565	0.229858	0.247788
210	42192	0	5	0	0	0	0	0	0	0	0	0															0	210	0.204724	0.175	0.244565	0.229858	0.247788
201	42199	0	1	0	0	0	0	0	0	0	0	0															0	201	0.276623	0.223181		0.202634	0.200721	0.249633
201	42199	0	2	0	0	0	0	0	0	0	0	0															0	201	0.276623	0.223181		0.202634	0.200721	0.249633
201	42199	0	3	0	0	0	0	0	0	0	0	0															0	201	0.276623	0.223181		0.202634	0.200721	0.249633
201	42199	0	4	0	0	0	0	0	0	0	0	0															0	201	0.276623	0.223181		0.202634	0.200721	0.249633
201	42199	0	5	0	0	0	0	0	0	0	0	0															0	201	0.276623	0.223181		0.202634	0.200721	0.249633
202	42199	0	1	0	0	0	0	0	0	0	0	0															0	202	0.278358	0.289012		0.272549	0.24017	0.261156
202	42199	0	2	0	0	0	0	0	0	0	0	0															0	202	0.278358	0.289012		0.272549	0.24017	0.261156
202	42199	0	3	0	0	0	0	0	0	0	0	0															0	202	0.278358	0.289012		0.272549	0.24017	0.261156
202	42199	0	4	0	0	0	0	0	0	0	0	0															0	202	0.278358	0.289012		0.272549	0.24017	0.261156
202	42199	0	5	0	0	0	0	0	0	0	0	0															0	202	0.278358	0.289012		0.272549	0.24017	0.261156
203	42199	0	1	0	0	0	0	0	0	0	0	0															0	203	0.218892	0.184166	0.186293	0.185913	0.179878
203	42199	0	2	0	0	0	0	0	0	0	0	0															0	203	0.218892	0.184166	0.186293	0.185913	0.179878
203	42199	0	3	0	0	0	0	0	0	0	0	0															0	203	0.218892	0.184166	0.186293	0.185913	0.179878
203	42199	0	4	0	0	0	0	0	0	0	0	0															0	203	0.218892	0.184166	0.186293	0.185913	0.179878
203	42199	0	5	0	0	0	0	0	0	0	0	0															0	203	0.218892	0.184166	0.186293	0.185913	0.179878
204	42199	14	1	14	1	0	0	1	0	0	513	515	0.00194175	0	0	0.00194175	0	0	0.996117	0.0271845	0	0	0.0271845	0	0	13.9456	9.33333	204	0.221429	0.203226	0.206687	0.191304	0.219436		0.122769	0		0.131525	0		0.254293	0.0181638
204	42199	14	2	14	1	0	0	2	0	0	279	282	0.0035461	0	0	0.0070922	0	0	0.989362	0.0496454	0	0	0.0992908	0	0	13.8511	9.33333	204	0.221429	0.203226	0.206687	0.191304	0.219436		0.224205	0		0.480392	0		0.704597	0.0503284
204	42199	14	3	14	1	0	0	1	0	0	537	539	0.00185529	0	0	0.00185529	0	0	0.996289	0.025974	0	0	0.025974	0	0	13.9481	9.33333	204	0.221429	0.203226	0.206687	0.191304	0.219436		0.117302	0		0.125668	0		0.242971	0.017355
204	42199	14	4	13	0	0	0	2	0	0	417	419	0	0	0	0.00477327	0	0	0.995227	0	0	0	0.0668258	0	0	13.9332	9.33333	204	0.221429	0.203226	0.206687	0.191304	0.219436		0	0		0.323319	0		0.323319	0.0230942
204	42199	14	5	14	0	0	0	0	0	0	303	303	0	0	0	0	0	0	1	0	0	0	0	0	0	14	9.33333	204	0.221429	0.203226	0.206687	0.191304	0.219436		0	0		0	0		0	0
206	42199	0	1	0	0	0	0	0	0	0	0	0															0	206	0.18677	0.177945		0.211462	0.267352	0.186709
206	42199	0	2	0	0	0	0	0	0	0	0	0															0	206	0.18677	0.177945		0.211462	0.267352	0.186709
206	42199	0	3	0	0	0	0	0	0	0	0	0															0	206	0.18677	0.177945		0.211462	0.267352	0.186709
206	42199	0	4	0	0	0	0	0	0	0	0	0															0	206	0.18677	0.177945		0.211462	0.267352	0.186709
206	42199	0	5	0	0	0	0	0	0	0	0	0															0	206	0.18677	0.177945		0.211462	0.267352	0.186709
207	42199	0	1	0	0	0	0	0	0	0	0	0															0	207	0.156863	0.168937	0.212766	0.151671	0.126263
207	42199	0	2	0	0	0	0	0	0	0	0	0															0	207	0.156863	0.168937	0.212766	0.151671	0.126263
207	42199	0	3	0	0	0	0	0	0	0	0	0															0	207	0.156863	0.168937	0.212766	0.151671	0.126263
207	42199	0	4	0	0	0	0	0	0	0	0	0															0	207	0.156863	0.168937	0.212766	0.151671	0.126263
207	42199	0	5	0	0	0	0	0	0	0	0	0															0	207	0.156863	0.168937	0.212766	0.151671	0.126263
208	42199	0	1	0	0	0	0	0	0	0	0	0															0	208	0.299712	0.229551	0.27791	0.205703	0.169355
208	42199	0	2	0	0	0	0	0	0	0	0	0															0	208	0.299712	0.229551	0.27791	0.205703	0.169355
208	42199	0	3	0	0	0	0	0	0	0	0	0															0	208	0.299712	0.229551	0.27791	0.205703	0.169355
208	42199	0	4	0	0	0	0	0	0	0	0	0															0	208	0.299712	0.229551	0.27791	0.205703	0.169355
208	42199	0	5	0	0	0	0	0	0	0	0	0															0	208	0.299712	0.229551	0.27791	0.205703	0.169355
209	42199	0	1	0	0	0	0	0	0	0	0	0															0	209	0.167102	0.165017	0.133333	0.173709	0.109677
209	42199	0	2	0	0	0	0	0	0	0	0	0															0	209	0.167102	0.165017	0.133333	0.173709	0.109677
209	42199	0	3	0	0	0	0	0	0	0	0	0															0	209	0.167102	0.165017	0.133333	0.173709	0.109677
209	42199	0	4	0	0	0	0	0	0	0	0	0															0	209	0.167102	0.165017	0.133333	0.173709	0.109677
209	42199	0	5	0	0	0	0	0	0	0	0	0															0	209	0.167102	0.165017	0.133333	0.173709	0.109677
210	42199	64	1	13	0	44	0	14	6	0	250	314	0	0.140127	0	0.044586	0.0191083	0	0.796178	0	8.96815	0	2.8535	1.22293	0	50.9554	42.6667	210	0.204724	0.175	0.244565	0.229858	0.247788		0	51.2466		11.6677	4.9354		67.8496	1.06015
210	42199	64	2	13	0	39	0	7	4	0	212	262	0	0.148855	0	0.0267176	0.0152672	0	0.80916	0	9.52672	0	1.70992	0.977099	0	51.7863	42.6667	210	0.204724	0.175	0.244565	0.229858	0.247788		0	54.4384		6.99169	3.94329		65.3734	1.02146
210	42199	64	3	13	0	61	0	11	5	0	555	632	0	0.096519	0	0.0174051	0.00791139	0	0.878165	0	6.17722	0	1.11392	0.506329	0	56.2025	42.6667	210	0.204724	0.175	0.244565	0.229858	0.247788		0	35.2984		4.55471	2.0434		41.8965	0.654633
210	42199	64	4	13	0	64	0	16	9	0	389	478	0	0.133891	0	0.0334728	0.0188285	0	0.813808	0	8.56904	0	2.14226	1.20502	0	52.0837	42.6667	210	0.204724	0.175	0.244565	0.229858	0.247788		0	48.9659		8.75946	4.86312		62.5885	0.977945
210	42199	64	5	14	0	87	0	18	7	0	433	545	0	0.159633	0	0.0330275	0.012844	0	0.794495	0	10.2165	0	2.11376	0.822018	0	50.8477	42.6667	210	0.204724	0.175	0.244565	0.229858	0.247788		0	58.3801		8.64294	3.31743		70.3404	1.09907
201	42206	0	1	0	0	0	0	0	0	0	0	0															0	201	0.276623	0.223181		0.202634	0.200721	0.249633
201	42206	0	2	0	0	0	0	0	0	0	0	0															0	201	0.276623	0.223181		0.202634	0.200721	0.249633
201	42206	0	3	0	0	0	0	0	0	0	0	0															0	201	0.276623	0.223181		0.202634	0.200721	0.249633
201	42206	0	4	0	0	0	0	0	0	0	0	0															0	201	0.276623	0.223181		0.202634	0.200721	0.249633
201	42206	0	5	0	0	0	0	0	0	0	0	0															0	201	0.276623	0.223181		0.202634	0.200721	0.249633
202	42206	0	1	0	0	0	0	0	0	0	0	0															0	202	0.278358	0.289012		0.272549	0.24017	0.261156
202	42206	0	2	0	0	0	0	0	0	0	0	0															0	202	0.278358	0.289012		0.272549	0.24017	0.261156
202	42206	0	3	0	0	0	0	0	0	0	0	0															0	202	0.278358	0.289012		0.272549	0.24017	0.261156
202	42206	0	4	0	0	0	0	0	0	0	0	0															0	202	0.278358	0.289012		0.272549	0.24017	0.261156
202	42206	0	5	0	0	0	0	0	0	0	0	0															0	202	0.278358	0.289012		0.272549	0.24017	0.261156
203	42206	0	1	0	0	0	0	0	0	0	0	0															0	203	0.218892	0.184166	0.186293	0.185913	0.179878
203	42206	0	2	0	0	0	0	0	0	0	0	0															0	203	0.218892	0.184166	0.186293	0.185913	0.179878
203	42206	0	3	0	0	0	0	0	0	0	0	0															0	203	0.218892	0.184166	0.186293	0.185913	0.179878
203	42206	0	4	0	0	0	0	0	0	0	0	0															0	203	0.218892	0.184166	0.186293	0.185913	0.179878
203	42206	0	5	0	0	0	0	0	0	0	0	0															0	203	0.218892	0.184166	0.186293	0.185913	0.179878
204	42206	3	1	15	1	1	0	1	0	0	342	345	0.00289855	0.00289855	0	0.00289855	0	0	0.991304	0.00869565	0.00869565	0	0.00869565	0	0	2.97391	2	204	0.221429	0.203226	0.206687	0.191304	0.219436		0.0392707	0.0427881		0.0420716	0		0.12413	0.0413768
204	42206	3	2	15	2	0	0	1	0	0	406	409	0.00488998	0	0	0.00244499	0	0	0.992665	0.0146699	0	0	0.00733496	0	0	2.978	2	204	0.221429	0.203226	0.206687	0.191304	0.219436		0.0662513	0		0.0354883	0		0.10174	0.0339132
204	42206	3	3	14	1	1	0	0	0	0	426	428	0.00233645	0.00233645	0	0	0	0	0.995327	0.00700935	0.00700935	0	0	0	0	2.98598	2	204	0.221429	0.203226	0.206687	0.191304	0.219436		0.0316551	0.0344904		0	0		0.0661455	0.0220485
204	42206	3	4	14	0	0	0	3	0	0	560	563	0	0	0	0.0053286	0	0	0.994671	0	0	0	0.0159858	0	0	2.98401	2	204	0.221429	0.203226	0.206687	0.191304	0.219436		0	0		0.077343	0		0.077343	0.025781
204	42206	3	5	13	1	0	0	2	0	2	271	276	0.00362319	0	0	0.00724638	0	0.00724638	0.981884	0.0108696	0	0	0.0217391	0	0.0217391	2.94565	2	204	0.221429	0.203226	0.206687	0.191304	0.219436		0.0490884	0		0.105179	0		0.154267	0.0514225
206	42206	0.5	1	14	0	0	0	0	0	0	272	272	0	0	0	0	0	0	1	0	0	0	0	0	0	0.5	0.333333	206	0.18677	0.177945		0.211462	0.267352	0.186709	0	0	0		0	0	0	0
206	42206	0.5	2	16	0	0	0	0	0	1	365	366	0	0	0	0	0	0.00273224	0.997268	0	0	0	0	0	0.00136612	0.498634	0.333333	206	0.18677	0.177945		0.211462	0.267352	0.186709	0	0	0		0	0.00731685	0.00731685	0.0146337
206	42206	0.5	3	14	0	0	0	0	0	0	283	283	0	0	0	0	0	0	1	0	0	0	0	0	0	0.5	0.333333	206	0.18677	0.177945		0.211462	0.267352	0.186709	0	0	0		0	0	0	0
206	42206	0.5	4	14	0	0	0	0	0	0	298	298	0	0	0	0	0	0	1	0	0	0	0	0	0	0.5	0.333333	206	0.18677	0.177945		0.211462	0.267352	0.186709	0	0	0		0	0	0	0
206	42206	0.5	5	15	0	0	0	0	0	0	339	339	0	0	0	0	0	0	1	0	0	0	0	0	0	0.5	0.333333	206	0.18677	0.177945		0.211462	0.267352	0.186709	0	0	0		0	0	0	0
207	42206	0	1	0	0	0	0	0	0	0	0	0															0	207	0.156863	0.168937	0.212766	0.151671	0.126263
207	42206	0	2	0	0	0	0	0	0	0	0	0															0	207	0.156863	0.168937	0.212766	0.151671	0.126263
207	42206	0	3	0	0	0	0	0	0	0	0	0															0	207	0.156863	0.168937	0.212766	0.151671	0.126263
207	42206	0	4	0	0	0	0	0	0	0	0	0															0	207	0.156863	0.168937	0.212766	0.151671	0.126263
207	42206	0	5	0	0	0	0	0	0	0	0	0															0	207	0.156863	0.168937	0.212766	0.151671	0.126263
208	42206	0	1	0	0	0	0	0	0	0	0	0															0	208	0.299712	0.229551	0.27791	0.205703	0.169355
208	42206	0	2	0	0	0	0	0	0	0	0	0															0	208	0.299712	0.229551	0.27791	0.205703	0.169355
208	42206	0	3	0	0	0	0	0	0	0	0	0															0	208	0.299712	0.229551	0.27791	0.205703	0.169355
208	42206	0	4	0	0	0	0	0	0	0	0	0															0	208	0.299712	0.229551	0.27791	0.205703	0.169355
208	42206	0	5	0	0	0	0	0	0	0	0	0															0	208	0.299712	0.229551	0.27791	0.205703	0.169355
209	42206	0	1	0	0	0	0	0	0	0	0	0															0	209	0.167102	0.165017	0.133333	0.173709	0.109677
209	42206	0	2	0	0	0	0	0	0	0	0	0															0	209	0.167102	0.165017	0.133333	0.173709	0.109677
209	42206	0	3	0	0	0	0	0	0	0	0	0															0	209	0.167102	0.165017	0.133333	0.173709	0.109677
209	42206	0	4	0	0	0	0	0	0	0	0	0															0	209	0.167102	0.165017	0.133333	0.173709	0.109677
209	42206	0	5	0	0	0	0	0	0	0	0	0															0	209	0.167102	0.165017	0.133333	0.173709	0.109677
210	42206	1	1	16	0	40	0	4	0	0	217	261	0	0.153257	0	0.0153257	0	0	0.831418	0	0.153257	0	0.0153257	0	0	0.831418	0.666667	210	0.204724	0.175	0.244565	0.229858	0.247788		0	0.875753		0.062665	0		0.938418	0.938418
210	42206	1	2	16	0	53	0	7	3	0	273	336	0	0.157738	0	0.0208333	0.00892857	0	0.8125	0	0.157738	0	0.0208333	0.00892857	0	0.8125	0.666667	210	0.204724	0.175	0.244565	0.229858	0.247788		0	0.901361		0.0851852	0.0360332		1.02258	1.02258
210	42206	1	3	15	0	65	0	7	4	0	371	447	0	0.145414	0	0.01566	0.00894855	0	0.829978	0	0.145414	0	0.01566	0.00894855	0	0.829978	0.666667	210	0.204724	0.175	0.244565	0.229858	0.247788		0	0.830936		0.0640318	0.0361138		0.931082	0.931082
210	42206	1	4	14	0	47	0	9	1	0	305	362	0	0.129834	0	0.0248619	0.00276243	0	0.842541	0	0.129834	0	0.0248619	0.00276243	0	0.842541	0.666667	210	0.204724	0.175	0.244565	0.229858	0.247788		0	0.74191		0.101657	0.0111484		0.854716	0.854716
210	42206	1	5	14	0	64	0	3	5	0	395	467	0	0.137045	0	0.00642398	0.0107066	0	0.845824	0	0.137045	0	0.00642398	0.0107066	0	0.845824	0.666667	210	0.204724	0.175	0.244565	0.229858	0.247788		0	0.783114		0.026267	0.0432089		0.85259	0.85259
201	42213	0	1	0	0	0	0	0	0	0	0	0															0	201	0.276623	0.223181		0.202634	0.200721	0.249633
201	42213	0	2	0	0	0	0	0	0	0	0	0															0	201	0.276623	0.223181		0.202634	0.200721	0.249633
201	42213	0	3	0	0	0	0	0	0	0	0	0															0	201	0.276623	0.223181		0.202634	0.200721	0.249633
201	42213	0	4	0	0	0	0	0	0	0	0	0															0	201	0.276623	0.223181		0.202634	0.200721	0.249633
201	42213	0	5	0	0	0	0	0	0	0	0	0															0	201	0.276623	0.223181		0.202634	0.200721	0.249633
202	42213	0	1	0	0	0	0	0	0	0	0	0															0	202	0.278358	0.289012		0.272549	0.24017	0.261156
202	42213	0	2	0	0	0	0	0	0	0	0	0															0	202	0.278358	0.289012		0.272549	0.24017	0.261156
202	42213	0	3	0	0	0	0	0	0	0	0	0															0	202	0.278358	0.289012		0.272549	0.24017	0.261156
202	42213	0	4	0	0	0	0	0	0	0	0	0															0	202	0.278358	0.289012		0.272549	0.24017	0.261156
202	42213	0	5	0	0	0	0	0	0	0	0	0															0	202	0.278358	0.289012		0.272549	0.24017	0.261156
203	42213	0	1	0	0	0	0	0	0	0	0	0															0	203	0.218892	0.184166	0.186293	0.185913	0.179878
203	42213	0	2	0	0	0	0	0	0	0	0	0															0	203	0.218892	0.184166	0.186293	0.185913	0.179878
203	42213	0	3	0	0	0	0	0	0	0	0	0															0	203	0.218892	0.184166	0.186293	0.185913	0.179878
203	42213	0	4	0	0	0	0	0	0	0	0	0															0	203	0.218892	0.184166	0.186293	0.185913	0.179878
203	42213	0	5	0	0	0	0	0	0	0	0	0															0	203	0.218892	0.184166	0.186293	0.185913	0.179878
204	42213	0	1	0	0	0	0	0	0	0	0	0															0	204	0.221429	0.203226	0.206687	0.191304	0.219436
204	42213	0	2	0	0	0	0	0	0	0	0	0															0	204	0.221429	0.203226	0.206687	0.191304	0.219436
204	42213	0	3	0	0	0	0	0	0	0	0	0															0	204	0.221429	0.203226	0.206687	0.191304	0.219436
204	42213	0	4	0	0	0	0	0	0	0	0	0															0	204	0.221429	0.203226	0.206687	0.191304	0.219436
204	42213	0	5	0	0	0	0	0	0	0	0	0															0	204	0.221429	0.203226	0.206687	0.191304	0.219436
206	42213	0.5	1	13	0	0	0	0	0	0	322	322	0	0	0	0	0	0	1	0	0	0	0	0	0	0.5	0.333333	206	0.18677	0.177945		0.211462	0.267352	0.186709	0	0	0		0	0	0	0
206	42213	0.5	2	13	0	0	1	0	0	0	159	160	0	0	0.00625	0	0	0	0.99375	0	0	0.003125	0	0	0	0.496875	0.333333	206	0.18677	0.177945		0.211462	0.267352	0.186709	0	0	0.0167373		0	0	0.0167373	0.0334746
206	42213	0.5	3	14	0	0	0	0	0	0	195	195	0	0	0	0	0	0	1	0	0	0	0	0	0	0.5	0.333333	206	0.18677	0.177945		0.211462	0.267352	0.186709	0	0	0		0	0	0	0
206	42213	0.5	4	14	0	0	0	0	0	0	169	169	0	0	0	0	0	0	1	0	0	0	0	0	0	0.5	0.333333	206	0.18677	0.177945		0.211462	0.267352	0.186709	0	0	0		0	0	0	0
206	42213	0.5	5	13	1	0	0	0	0	0	167	168	0.00595238	0	0	0	0	0	0.994048	0.00297619	0	0	0	0	0	0.497024	0.333333	206	0.18677	0.177945		0.211462	0.267352	0.186709	0.015935	0	0		0	0	0.015935	0.03187
207	42213	0	1	0	0	0	0	0	0	0	0	0															0	207	0.156863	0.168937	0.212766	0.151671	0.126263
207	42213	0	2	0	0	0	0	0	0	0	0	0															0	207	0.156863	0.168937	0.212766	0.151671	0.126263
207	42213	0	3	0	0	0	0	0	0	0	0	0															0	207	0.156863	0.168937	0.212766	0.151671	0.126263
207	42213	0	4	0	0	0	0	0	0	0	0	0															0	207	0.156863	0.168937	0.212766	0.151671	0.126263
207	42213	0	5	0	0	0	0	0	0	0	0	0															0	207	0.156863	0.168937	0.212766	0.151671	0.126263
208	42213	0	1	0	0	0	0	0	0	0	0	0															0	208	0.299712	0.229551	0.27791	0.205703	0.169355
208	42213	0	2	0	0	0	0	0	0	0	0	0															0	208	0.299712	0.229551	0.27791	0.205703	0.169355
208	42213	0	3	0	0	0	0	0	0	0	0	0															0	208	0.299712	0.229551	0.27791	0.205703	0.169355
208	42213	0	4	0	0	0	0	0	0	0	0	0															0	208	0.299712	0.229551	0.27791	0.205703	0.169355
208	42213	0	5	0	0	0	0	0	0	0	0	0															0	208	0.299712	0.229551	0.27791	0.205703	0.169355
209	42213	0	1	0	0	0	0	0	0	0	0	0															0	209	0.167102	0.165017	0.133333	0.173709	0.109677
209	42213	0	2	0	0	0	0	0	0	0	0	0															0	209	0.167102	0.165017	0.133333	0.173709	0.109677
209	42213	0	3	0	0	0	0	0	0	0	0	0															0	209	0.167102	0.165017	0.133333	0.173709	0.109677
209	42213	0	4	0	0	0	0	0	0	0	0	0															0	209	0.167102	0.165017	0.133333	0.173709	0.109677
209	42213	0	5	0	0	0	0	0	0	0	0	0															0	209	0.167102	0.165017	0.133333	0.173709	0.109677
210	42213	0.5	1	13	0	0	7	0	1	0	54	62	0	0	0.112903	0	0.016129	0	0.870968	0	0	0.0564516	0	0.00806452	0	0.435484	0.333333	210	0.204724	0.175	0.244565	0.229858	0.247788		0	0		0	0.0325461		0.0325461	0.0650922
210	42213	0.5	2	15	0	0	8	0	0	0	45	53	0	0	0.150943	0	0	0	0.849057	0	0	0.0754717	0	0	0	0.424528	0.333333	210	0.204724	0.175	0.244565	0.229858	0.247788		0	0		0	0		0	0
210	42213	0.5	3	14	0	0	6	0	3	0	84	93	0	0	0.0645161	0	0.0322581	0	0.903226	0	0	0.0322581	0	0.016129	0	0.451613	0.333333	210	0.204724	0.175	0.244565	0.229858	0.247788		0	0		0	0.0650922		0.0650922	0.130184
210	42213	0.5	4	16	0	0	13	0	5	0	77	95	0	0	0.136842	0	0.0526316	0	0.810526	0	0	0.0684211	0	0.0263158	0	0.405263	0.333333	210	0.204724	0.175	0.244565	0.229858	0.247788		0	0		0	0.106203		0.106203	0.212406
210	42213	0.5	5	15	0	0	7	0	1	0	38	46	0	0	0.152174	0	0.0217391	0	0.826087	0	0	0.076087	0	0.0108696	0	0.413043	0.333333	210	0.204724	0.175	0.244565	0.229858	0.247788		0	0		0	0.0438665		0.0438665	0.0877329
201	42220	1	1	13	0	0	0	0	0	0	362	362	0	0	0	0	0	0	1	0	0	0	0	0	0	1	0.666667	201	0.276623	0.223181		0.202634	0.200721	0.249633	0	0	0		0	0	0	0
201	42220	1	2	14	0	0	0	0	0	0	331	331	0	0	0	0	0	0	1	0	0	0	0	0	0	1	0.666667	201	0.276623	0.223181		0.202634	0.200721	0.249633	0	0	0		0	0	0	0
201	42220	1	3	14	0	0	0	0	0	0	250	250	0	0	0	0	0	0	1	0	0	0	0	0	0	1	0.666667	201	0.276623	0.223181		0.202634	0.200721	0.249633	0	0	0		0	0	0	0
201	42220	1	4	15	0	0	0	0	0	0	320	320	0	0	0	0	0	0	1	0	0	0	0	0	0	1	0.666667	201	0.276623	0.223181		0.202634	0.200721	0.249633	0	0	0		0	0	0	0
201	42220	1	5	14	0	0	0	0	0	0	363	363	0	0	0	0	0	0	1	0	0	0	0	0	0	1	0.666667	201	0.276623	0.223181		0.202634	0.200721	0.249633	0	0	0		0	0	0	0
202	42220	0	1	0	0	0	0	0	0	0	0	0															0	202	0.278358	0.289012		0.272549	0.24017	0.261156
202	42220	0	2	0	0	0	0	0	0	0	0	0															0	202	0.278358	0.289012		0.272549	0.24017	0.261156
202	42220	0	3	0	0	0	0	0	0	0	0	0															0	202	0.278358	0.289012		0.272549	0.24017	0.261156
202	42220	0	4	0	0	0	0	0	0	0	0	0															0	202	0.278358	0.289012		0.272549	0.24017	0.261156
202	42220	0	5	0	0	0	0	0	0	0	0	0															0	202	0.278358	0.289012		0.272549	0.24017	0.261156
203	42220	0	1	0	0	0	0	0	0	0	0	0															0	203	0.218892	0.184166	0.186293	0.185913	0.179878
203	42220	0	2	0	0	0	0	0	0	0	0	0															0	203	0.218892	0.184166	0.186293	0.185913	0.179878
203	42220	0	3	0	0	0	0	0	0	0	0	0															0	203	0.218892	0.184166	0.186293	0.185913	0.179878
203	42220	0	4	0	0	0	0	0	0	0	0	0															0	203	0.218892	0.184166	0.186293	0.185913	0.179878
203	42220	0	5	0	0	0	0	0	0	0	0	0															0	203	0.218892	0.184166	0.186293	0.185913	0.179878
204	42220	43	1	17	24	6	0	7	0	1	465	503	0.0477137	0.0119284	0	0.0139165	0	0.00198807	0.924453	2.05169	0.512922	0	0.59841	0	0.0854871	39.7515	28.6667	204	0.221429	0.203226	0.206687	0.191304	0.219436		9.2657	2.5239		2.89525	0		14.6848	0.341508
204	42220	43	2	14	6	3	0	3	0	0	340	352	0.0170455	0.00852273	0	0.00852273	0	0	0.965909	0.732955	0.366477	0	0.366477	0	0	41.5341	28.6667	204	0.221429	0.203226	0.206687	0.191304	0.219436		3.31012	1.8033		1.7731	0		6.88652	0.160152
204	42220	43	3	13	8	2	0	5	0	1	250	266	0.0300752	0.0075188	0	0.018797	0	0.0037594	0.93985	1.29323	0.323308	0	0.808271	0	0.161654	40.4135	28.6667	204	0.221429	0.203226	0.206687	0.191304	0.219436		5.84041	1.59088		3.9106	0		11.3419	0.263765
204	42220	43	4	18	21	6	0	3	0	0	517	547	0.0383912	0.0109689	0	0.00548446	0	0	0.945155	1.65082	0.471664	0	0.235832	0	0	40.6417	28.6667	204	0.221429	0.203226	0.206687	0.191304	0.219436		7.45533	2.32088		1.14101	0		10.9172	0.253889
204	42220	43	5	14	10	5	0	3	0	0	297	315	0.031746	0.015873	0	0.00952381	0	0	0.942857	1.36508	0.68254	0	0.409524	0	0	40.5429	28.6667	204	0.221429	0.203226	0.206687	0.191304	0.219436		6.16487	3.35853		1.98137	0		11.5048	0.267553
206	42220	0.1	1	16	7	12	0	0	0	0	365	384	0.0182292	0.03125	0	0	0	0	0.950521	0.00182292	0.003125	0	0	0	0	0.0950521	0.0666667	206	0.18677	0.177945		0.211462	0.267352	0.186709	0.0097602	0.0175616	0		0	0	0.0273218	0.273218
206	42220	0.1	2	16	1	5	0	2	0	0	306	314	0.00318471	0.0159236	0	0.00636943	0	0	0.974522	0.000318471	0.00159236	0	0.000636943	0	0	0.0974522	0.0666667	206	0.18677	0.177945		0.211462	0.267352	0.186709	0.00170515	0.0089486	0		0	0	0.0106537	0.106537
206	42220	0.1	3	14	2	6	2	0	0	0	238	248	0.00806452	0.0241935	0.00806452	0	0	0	0.959677	0.000806452	0.00241935	0.000806452	0	0	0	0.0959677	0.0666667	206	0.18677	0.177945		0.211462	0.267352	0.186709	0.00431788	0.0135961	0.0043193		0	0	0.0222333	0.222333
206	42220	0.1	4	14	0	5	0	0	0	0	238	243	0	0.0205761	0	0	0	0	0.979424	0	0.00205761	0	0	0	0	0.0979424	0.0666667	206	0.18677	0.177945		0.211462	0.267352	0.186709	0	0.0115632	0		0	0	0.0115632	0.115632
206	42220	0.1	5	15	2	4	1	0	0	0	268	275	0.00727273	0.0145455	0.00363636	0	0	0	0.974545	0.000727273	0.00145455	0.000363636	0	0	0	0.0974545	0.0666667	206	0.18677	0.177945		0.211462	0.267352	0.186709	0.00389394	0.00817414	0.00194761		0	0	0.0140157	0.140157
207	42220	0	1	0	0	0	0	0	0	0	0	0															0	207	0.156863	0.168937	0.212766	0.151671	0.126263
207	42220	0	2	0	0	0	0	0	0	0	0	0															0	207	0.156863	0.168937	0.212766	0.151671	0.126263
207	42220	0	3	0	0	0	0	0	0	0	0	0															0	207	0.156863	0.168937	0.212766	0.151671	0.126263
207	42220	0	4	0	0	0	0	0	0	0	0	0															0	207	0.156863	0.168937	0.212766	0.151671	0.126263
207	42220	0	5	0	0	0	0	0	0	0	0	0															0	207	0.156863	0.168937	0.212766	0.151671	0.126263
208	42220	0	1	0	0	0	0	0	0	0	0	0															0	208	0.299712	0.229551	0.27791	0.205703	0.169355
208	42220	0	2	0	0	0	0	0	0	0	0	0															0	208	0.299712	0.229551	0.27791	0.205703	0.169355
208	42220	0	3	0	0	0	0	0	0	0	0	0															0	208	0.299712	0.229551	0.27791	0.205703	0.169355
208	42220	0	4	0	0	0	0	0	0	0	0	0															0	208	0.299712	0.229551	0.27791	0.205703	0.169355
208	42220	0	5	0	0	0	0	0	0	0	0	0															0	208	0.299712	0.229551	0.27791	0.205703	0.169355
209	42220	0	1	0	0	0	0	0	0	0	0	0															0	209	0.167102	0.165017	0.133333	0.173709	0.109677
209	42220	0	2	0	0	0	0	0	0	0	0	0															0	209	0.167102	0.165017	0.133333	0.173709	0.109677
209	42220	0	3	0	0	0	0	0	0	0	0	0															0	209	0.167102	0.165017	0.133333	0.173709	0.109677
209	42220	0	4	0	0	0	0	0	0	0	0	0															0	209	0.167102	0.165017	0.133333	0.173709	0.109677
209	42220	0	5	0	0	0	0	0	0	0	0	0															0	209	0.167102	0.165017	0.133333	0.173709	0.109677
210	42220	57	1	15	0	14	0	1	2	35	154	206	0	0.0679612	0	0.00485437	0.00970874	0.169903	0.747573	0	3.87379	0	0.276699	0.553398	9.68447	42.6117	38	210	0.204724	0.175	0.244565	0.229858	0.247788		0	22.1359		1.13139	2.23336		25.5007	0.44738
210	42220	57	2	14	0	12	0	0	0	34	166	212	0	0.0566038	0	0	0	0.160377	0.783019	0	3.22642	0	0	0	9.14151	44.6321	38	210	0.204724	0.175	0.244565	0.229858	0.247788		0	18.4367		0	0		18.4367	0.32345
210	42220	57	3	17	0	17	0	4	0	42	219	282	0	0.0602837	0	0.0141844	0	0.148936	0.776596	0	3.43617	0	0.808511	0	8.48936	44.266	38	210	0.204724	0.175	0.244565	0.229858	0.247788		0	19.6353		3.30591	0		22.9412	0.402477
210	42220	57	4	13	0	10	0	1	1	44	219	275	0	0.0363636	0	0.00363636	0.00363636	0.16	0.796364	0	2.07273	0	0.207273	0.207273	9.12	45.3927	38	210	0.204724	0.175	0.244565	0.229858	0.247788		0	11.8442		0.847515	0.836494		13.5282	0.237336
210	42220	57	5	14	0	10	0	1	0	45	232	288	0	0.0347222	0	0.00347222	0	0.15625	0.805556	0	1.97917	0	0.197917	0	8.90625	45.9167	38	210	0.204724	0.175	0.244565	0.229858	0.247788		0	11.3095		0.809259	0		12.1188	0.21261
201	42227	9	1	14	0	0	0	0	0	1	285	286	0	0	0	0	0	0.0034965	0.996503	0	0	0	0	0	0.0314685	8.96853	6	201	0.276623	0.223181		0.202634	0.200721	0.249633	0	0	0		0	0.126059	0.126059	0.0140066
201	42227	9	2	14	0	0	0	0	0	0	504	504	0	0	0	0	0	0	1	0	0	0	0	0	0	9	6	201	0.276623	0.223181		0.202634	0.200721	0.249633	0	0	0		0	0	0	0
201	42227	9	3	15	0	0	0	0	0	0	353	353	0	0	0	0	0	0	1	0	0	0	0	0	0	9	6	201	0.276623	0.223181		0.202634	0.200721	0.249633	0	0	0		0	0	0	0
201	42227	9	4	14	0	0	0	0	0	0	327	327	0	0	0	0	0	0	1	0	0	0	0	0	0	9	6	201	0.276623	0.223181		0.202634	0.200721	0.249633	0	0	0		0	0	0	0
201	42227	9	5	14	0	0	0	0	0	0	404	404	0	0	0	0	0	0	1	0	0	0	0	0	0	9	6	201	0.276623	0.223181		0.202634	0.200721	0.249633	0	0	0		0	0	0	0
202	42227	0	1	0	0	0	0	0	0	0	0	0															0	202	0.278358	0.289012		0.272549	0.24017	0.261156
202	42227	0	2	0	0	0	0	0	0	0	0	0															0	202	0.278358	0.289012		0.272549	0.24017	0.261156
202	42227	0	3	0	0	0	0	0	0	0	0	0															0	202	0.278358	0.289012		0.272549	0.24017	0.261156
202	42227	0	4	0	0	0	0	0	0	0	0	0															0	202	0.278358	0.289012		0.272549	0.24017	0.261156
202	42227	0	5	0	0	0	0	0	0	0	0	0															0	202	0.278358	0.289012		0.272549	0.24017	0.261156
203	42227	0	1	0	0	0	0	0	0	0	0	0															0	203	0.218892	0.184166	0.186293	0.185913	0.179878
203	42227	0	2	0	0	0	0	0	0	0	0	0															0	203	0.218892	0.184166	0.186293	0.185913	0.179878
203	42227	0	3	0	0	0	0	0	0	0	0	0															0	203	0.218892	0.184166	0.186293	0.185913	0.179878
203	42227	0	4	0	0	0	0	0	0	0	0	0															0	203	0.218892	0.184166	0.186293	0.185913	0.179878
203	42227	0	5	0	0	0	0	0	0	0	0	0															0	203	0.218892	0.184166	0.186293	0.185913	0.179878
204	42227	0	1	0	0	0	0	0	0	0	0	0															0	204	0.221429	0.203226	0.206687	0.191304	0.219436
204	42227	0	2	0	0	0	0	0	0	0	0	0															0	204	0.221429	0.203226	0.206687	0.191304	0.219436
204	42227	0	3	0	0	0	0	0	0	0	0	0															0	204	0.221429	0.203226	0.206687	0.191304	0.219436
204	42227	0	4	0	0	0	0	0	0	0	0	0															0	204	0.221429	0.203226	0.206687	0.191304	0.219436
204	42227	0	5	0	0	0	0	0	0	0	0	0															0	204	0.221429	0.203226	0.206687	0.191304	0.219436
206	42227	0	1	0	0	0	0	0	0	0	0	0															0	206	0.18677	0.177945		0.211462	0.267352	0.186709
206	42227	0	2	0	0	0	0	0	0	0	0	0															0	206	0.18677	0.177945		0.211462	0.267352	0.186709
206	42227	0	3	0	0	0	0	0	0	0	0	0															0	206	0.18677	0.177945		0.211462	0.267352	0.186709
206	42227	0	4	0	0	0	0	0	0	0	0	0															0	206	0.18677	0.177945		0.211462	0.267352	0.186709
206	42227	0	5	0	0	0	0	0	0	0	0	0															0	206	0.18677	0.177945		0.211462	0.267352	0.186709
207	42227	39.5	1	13	1	38	0	28	1	0	305	373	0.00268097	0.101877	0	0.075067	0.00268097	0	0.817694	0.105898	4.02413	0	2.96515	0.105898	0	32.2989	26.3333	207	0.156863	0.168937	0.212766	0.151671	0.126263		0.675101	23.8202		13.9362	0.838713		39.2703	0.994184
207	42227	39.5	2	15	6	50	0	33	3	0	416	508	0.011811	0.0984252	0	0.0649606	0.00590551	0	0.818898	0.466535	3.8878	0	2.56594	0.233268	0	32.3465	26.3333	207	0.156863	0.168937	0.212766	0.151671	0.126263		2.97416	23.0132		12.0599	1.84748		39.8948	1.01
207	42227	39.5	3	15	9	47	0	42	5	0	454	557	0.016158	0.0843806	0	0.0754039	0.00897666	0	0.815081	0.638241	3.33303	0	2.97846	0.354578	0	32.1957	26.3333	207	0.156863	0.168937	0.212766	0.151671	0.126263		4.06878	19.7294		13.9987	2.80826		40.6052	1.02798
207	42227	39.5	4	14	7	35	0	29	0	0	347	418	0.0167464	0.0837321	0	0.069378	0	0	0.830144	0.661483	3.30742	0	2.74043	0	0	32.7907	26.3333	207	0.156863	0.168937	0.212766	0.151671	0.126263		4.21696	19.5778		12.88	0		36.6748	0.928475
207	42227	39.5	5	14	3	33	0	28	0	0	343	407	0.00737101	0.0810811	0	0.0687961	0	0	0.842752	0.291155	3.2027	0	2.71744	0	0	33.2887	26.3333	207	0.156863	0.168937	0.212766	0.151671	0.126263		1.85611	18.9579		12.772	0		33.586	0.850279
208	42227	0	1	0	0	0	0	0	0	0	0	0															0	208	0.299712	0.229551	0.27791	0.205703	0.169355
208	42227	0	2	0	0	0	0	0	0	0	0	0															0	208	0.299712	0.229551	0.27791	0.205703	0.169355
208	42227	0	3	0	0	0	0	0	0	0	0	0															0	208	0.299712	0.229551	0.27791	0.205703	0.169355
208	42227	0	4	0	0	0	0	0	0	0	0	0															0	208	0.299712	0.229551	0.27791	0.205703	0.169355
208	42227	0	5	0	0	0	0	0	0	0	0	0															0	208	0.299712	0.229551	0.27791	0.205703	0.169355
209	42227	0	1	0	0	0	0	0	0	0	0	0															0	209	0.167102	0.165017	0.133333	0.173709	0.109677
209	42227	0	2	0	0	0	0	0	0	0	0	0															0	209	0.167102	0.165017	0.133333	0.173709	0.109677
209	42227	0	3	0	0	0	0	0	0	0	0	0															0	209	0.167102	0.165017	0.133333	0.173709	0.109677
209	42227	0	4	0	0	0	0	0	0	0	0	0															0	209	0.167102	0.165017	0.133333	0.173709	0.109677
209	42227	0	5	0	0	0	0	0	0	0	0	0															0	209	0.167102	0.165017	0.133333	0.173709	0.109677
210	42227	0	1	0	0	0	0	0	0	0	0	0															0	210	0.204724	0.175	0.244565	0.229858	0.247788
210	42227	0	2	0	0	0	0	0	0	0	0	0															0	210	0.204724	0.175	0.244565	0.229858	0.247788
210	42227	0	3	0	0	0	0	0	0	0	0	0															0	210	0.204724	0.175	0.244565	0.229858	0.247788
210	42227	0	4	0	0	0	0	0	0	0	0	0															0	210	0.204724	0.175	0.244565	0.229858	0.247788
210	42227	0	5	0	0	0	0	0	0	0	0	0															0	210	0.204724	0.175	0.244565	0.229858	0.247788
201	42235	0	1	0	0	0	0	0	0	0	0	0															0	201	0.276623	0.223181		0.202634	0.200721	0.249633
201	42235	0	2	0	0	0	0	0	0	0	0	0															0	201	0.276623	0.223181		0.202634	0.200721	0.249633
201	42235	0	3	0	0	0	0	0	0	0	0	0															0	201	0.276623	0.223181		0.202634	0.200721	0.249633
201	42235	0	4	0	0	0	0	0	0	0	0	0															0	201	0.276623	0.223181		0.202634	0.200721	0.249633
201	42235	0	5	0	0	0	0	0	0	0	0	0															0	201	0.276623	0.223181		0.202634	0.200721	0.249633
202	42235	0	1	0	0	0	0	0	0	0	0	0															0	202	0.278358	0.289012		0.272549	0.24017	0.261156
202	42235	0	2	0	0	0	0	0	0	0	0	0															0	202	0.278358	0.289012		0.272549	0.24017	0.261156
202	42235	0	3	0	0	0	0	0	0	0	0	0															0	202	0.278358	0.289012		0.272549	0.24017	0.261156
202	42235	0	4	0	0	0	0	0	0	0	0	0															0	202	0.278358	0.289012		0.272549	0.24017	0.261156
202	42235	0	5	0	0	0	0	0	0	0	0	0															0	202	0.278358	0.289012		0.272549	0.24017	0.261156
203	42235	0	1	0	0	0	0	0	0	0	0	0															0	203	0.218892	0.184166	0.186293	0.185913	0.179878
203	42235	0	2	0	0	0	0	0	0	0	0	0															0	203	0.218892	0.184166	0.186293	0.185913	0.179878
203	42235	0	3	0	0	0	0	0	0	0	0	0															0	203	0.218892	0.184166	0.186293	0.185913	0.179878
203	42235	0	4	0	0	0	0	0	0	0	0	0															0	203	0.218892	0.184166	0.186293	0.185913	0.179878
203	42235	0	5	0	0	0	0	0	0	0	0	0															0	203	0.218892	0.184166	0.186293	0.185913	0.179878
204	42235	54	1	14	7	1	0	0	1	1	357	367	0.0190736	0.0027248	0	0	0.0027248	0.0027248	0.972752	1.02997	0.147139	0	0	0.147139	0.147139	52.5286	36	204	0.221429	0.203226	0.206687	0.191304	0.219436		4.65149	0.724017		0	0.670533		6.04604	0.111964
204	42235	54	2	13	0	0	0	1	0	1	434	436	0	0	0	0.00229358	0	0.00229358	0.995413	0	0	0	0.123853	0	0.123853	53.7523	36	204	0.221429	0.203226	0.206687	0.191304	0.219436		0	0		0.599231	0		0.599231	0.0110969
204	42235	54	3	14	3	0	0	2	0	0	958	963	0.00311526	0	0	0.00207684	0	0	0.994808	0.168224	0	0	0.11215	0	0	53.7196	36	204	0.221429	0.203226	0.206687	0.191304	0.219436		0.759723	0		0.542606	0		1.30233	0.0241172
204	42235	54	4	14	0	0	0	5	0	0	541	546	0	0	0	0.00915751	0	0	0.990842	0	0	0	0.494505	0	0	53.5055	36	204	0.221429	0.203226	0.206687	0.191304	0.219436		0	0		2.39253	0		2.39253	0.0443062
204	42235	54	5	14	2	1	1	3	0	0	369	376	0.00531915	0.00265957	0.00265957	0.00797872	0	0	0.981383	0.287234	0.143617	0.143617	0.430851	0	0	52.9947	36	204	0.221429	0.203226	0.206687	0.191304	0.219436		1.29719	0.706687		2.08456	0		4.08843	0.0757117
206	42235	0	1	0	0	0	0	0	0	0	0	0															0	206	0.18677	0.177945		0.211462	0.267352	0.186709
206	42235	0	2	0	0	0	0	0	0	0	0	0															0	206	0.18677	0.177945		0.211462	0.267352	0.186709
206	42235	0	3	0	0	0	0	0	0	0	0	0															0	206	0.18677	0.177945		0.211462	0.267352	0.186709
206	42235	0	4	0	0	0	0	0	0	0	0	0															0	206	0.18677	0.177945		0.211462	0.267352	0.186709
206	42235	0	5	0	0	0	0	0	0	0	0	0															0	206	0.18677	0.177945		0.211462	0.267352	0.186709
207	42235	0	1	0	0	0	0	0	0	0	0	0															0	207	0.156863	0.168937	0.212766	0.151671	0.126263
207	42235	0	2	0	0	0	0	0	0	0	0	0															0	207	0.156863	0.168937	0.212766	0.151671	0.126263
207	42235	0	3	0	0	0	0	0	0	0	0	0															0	207	0.156863	0.168937	0.212766	0.151671	0.126263
207	42235	0	4	0	0	0	0	0	0	0	0	0															0	207	0.156863	0.168937	0.212766	0.151671	0.126263
207	42235	0	5	0	0	0	0	0	0	0	0	0															0	207	0.156863	0.168937	0.212766	0.151671	0.126263
208	42235	0	1	0	0	0	0	0	0	0	0	0															0	208	0.299712	0.229551	0.27791	0.205703	0.169355
208	42235	0	2	0	0	0	0	0	0	0	0	0															0	208	0.299712	0.229551	0.27791	0.205703	0.169355
208	42235	0	3	0	0	0	0	0	0	0	0	0															0	208	0.299712	0.229551	0.27791	0.205703	0.169355
208	42235	0	4	0	0	0	0	0	0	0	0	0															0	208	0.299712	0.229551	0.27791	0.205703	0.169355
208	42235	0	5	0	0	0	0	0	0	0	0	0															0	208	0.299712	0.229551	0.27791	0.205703	0.169355
209	42235	0	1	0	0	0	0	0	0	0	0	0															0	209	0.167102	0.165017	0.133333	0.173709	0.109677
209	42235	0	2	0	0	0	0	0	0	0	0	0															0	209	0.167102	0.165017	0.133333	0.173709	0.109677
209	42235	0	3	0	0	0	0	0	0	0	0	0															0	209	0.167102	0.165017	0.133333	0.173709	0.109677
209	42235	0	4	0	0	0	0	0	0	0	0	0															0	209	0.167102	0.165017	0.133333	0.173709	0.109677
209	42235	0	5	0	0	0	0	0	0	0	0	0															0	209	0.167102	0.165017	0.133333	0.173709	0.109677
210	42235	0	1	0	0	0	0	0	0	0	0	0															0	210	0.204724	0.175	0.244565	0.229858	0.247788
210	42235	0	2	0	0	0	0	0	0	0	0	0															0	210	0.204724	0.175	0.244565	0.229858	0.247788
210	42235	0	3	0	0	0	0	0	0	0	0	0															0	210	0.204724	0.175	0.244565	0.229858	0.247788
210	42235	0	4	0	0	0	0	0	0	0	0	0															0	210	0.204724	0.175	0.244565	0.229858	0.247788
210	42235	0	5	0	0	0	0	0	0	0	0	0															0	210	0.204724	0.175	0.244565	0.229858	0.247788
201	42241	0	1	0	0	0	0	0	0	0	0	0															0	201	0.276623	0.223181		0.202634	0.200721	0.249633
201	42241	0	2	0	0	0	0	0	0	0	0	0															0	201	0.276623	0.223181		0.202634	0.200721	0.249633
201	42241	0	3	0	0	0	0	0	0	0	0	0															0	201	0.276623	0.223181		0.202634	0.200721	0.249633
201	42241	0	4	0	0	0	0	0	0	0	0	0															0	201	0.276623	0.223181		0.202634	0.200721	0.249633
201	42241	0	5	0	0	0	0	0	0	0	0	0															0	201	0.276623	0.223181		0.202634	0.200721	0.249633
202	42241	0	1	0	0	0	0	0	0	0	0	0															0	202	0.278358	0.289012		0.272549	0.24017	0.261156
202	42241	0	2	0	0	0	0	0	0	0	0	0															0	202	0.278358	0.289012		0.272549	0.24017	0.261156
202	42241	0	3	0	0	0	0	0	0	0	0	0															0	202	0.278358	0.289012		0.272549	0.24017	0.261156
202	42241	0	4	0	0	0	0	0	0	0	0	0															0	202	0.278358	0.289012		0.272549	0.24017	0.261156
202	42241	0	5	0	0	0	0	0	0	0	0	0															0	202	0.278358	0.289012		0.272549	0.24017	0.261156
203	42241	0	1	0	0	0	0	0	0	0	0	0															0	203	0.218892	0.184166	0.186293	0.185913	0.179878
203	42241	0	2	0	0	0	0	0	0	0	0	0															0	203	0.218892	0.184166	0.186293	0.185913	0.179878
203	42241	0	3	0	0	0	0	0	0	0	0	0															0	203	0.218892	0.184166	0.186293	0.185913	0.179878
203	42241	0	4	0	0	0	0	0	0	0	0	0															0	203	0.218892	0.184166	0.186293	0.185913	0.179878
203	42241	0	5	0	0	0	0	0	0	0	0	0															0	203	0.218892	0.184166	0.186293	0.185913	0.179878
204	42241	22	1	13	1	0	0	0	0	1	378	380	0.00263158	0	0	0	0	0.00263158	0.994737	0.0578947	0	0	0	0	0.0578947	21.8842	14.6667	204	0.221429	0.203226	0.206687	0.191304	0.219436		0.26146	0		0	0		0.26146	0.0118846
204	42241	22	2	13	2	0	1	1	0	0	613	617	0.00324149	0	0.00162075	0.00162075	0	0	0.993517	0.0713128	0	0.0356564	0.0356564	0	0	21.8574	14.6667	204	0.221429	0.203226	0.206687	0.191304	0.219436		0.322058	0		0.172514	0		0.494572	0.0224805
204	42241	22	3	13	5	0	0	0	0	0	337	342	0.0146199	0	0	0	0	0	0.98538	0.321637	0	0	0	0	0	21.6784	14.6667	204	0.221429	0.203226	0.206687	0.191304	0.219436		1.45256	0		0	0		1.45256	0.0660253
204	42241	22	4	13	5	0	0	1	0	0	499	505	0.00990099	0	0	0.0019802	0	0	0.988119	0.217822	0	0	0.0435644	0	0	21.7386	14.6667	204	0.221429	0.203226	0.206687	0.191304	0.219436		0.983711	0		0.210775	0		1.19449	0.0542948
204	42241	22	5	13	12	0	0	0	1	0	1002	1015	0.0118227	0	0	0	0.000985222	0	0.987192	0.260099	0	0	0	0.0216749	0	21.7182	14.6667	204	0.221429	0.203226	0.206687	0.191304	0.219436		1.17464	0		0	0.0987755		1.27341	0.0578825
206	42241	0	1	0	0	0	0	0	0	0	0	0															0	206	0.18677	0.177945		0.211462	0.267352	0.186709
206	42241	0	2	0	0	0	0	0	0	0	0	0															0	206	0.18677	0.177945		0.211462	0.267352	0.186709
206	42241	0	3	0	0	0	0	0	0	0	0	0															0	206	0.18677	0.177945		0.211462	0.267352	0.186709
206	42241	0	4	0	0	0	0	0	0	0	0	0															0	206	0.18677	0.177945		0.211462	0.267352	0.186709
206	42241	0	5	0	0	0	0	0	0	0	0	0															0	206	0.18677	0.177945		0.211462	0.267352	0.186709
207	42241	0	1	0	0	0	0	0	0	0	0	0															0	207	0.156863	0.168937	0.212766	0.151671	0.126263
207	42241	0	2	0	0	0	0	0	0	0	0	0															0	207	0.156863	0.168937	0.212766	0.151671	0.126263
207	42241	0	3	0	0	0	0	0	0	0	0	0															0	207	0.156863	0.168937	0.212766	0.151671	0.126263
207	42241	0	4	0	0	0	0	0	0	0	0	0															0	207	0.156863	0.168937	0.212766	0.151671	0.126263
207	42241	0	5	0	0	0	0	0	0	0	0	0															0	207	0.156863	0.168937	0.212766	0.151671	0.126263
208	42241	0	1	0	0	0	0	0	0	0	0	0															0	208	0.299712	0.229551	0.27791	0.205703	0.169355
208	42241	0	2	0	0	0	0	0	0	0	0	0															0	208	0.299712	0.229551	0.27791	0.205703	0.169355
208	42241	0	3	0	0	0	0	0	0	0	0	0															0	208	0.299712	0.229551	0.27791	0.205703	0.169355
208	42241	0	4	0	0	0	0	0	0	0	0	0															0	208	0.299712	0.229551	0.27791	0.205703	0.169355
208	42241	0	5	0	0	0	0	0	0	0	0	0															0	208	0.299712	0.229551	0.27791	0.205703	0.169355
209	42241	0	1	0	0	0	0	0	0	0	0	0															0	209	0.167102	0.165017	0.133333	0.173709	0.109677
209	42241	0	2	0	0	0	0	0	0	0	0	0															0	209	0.167102	0.165017	0.133333	0.173709	0.109677
209	42241	0	3	0	0	0	0	0	0	0	0	0															0	209	0.167102	0.165017	0.133333	0.173709	0.109677
209	42241	0	4	0	0	0	0	0	0	0	0	0															0	209	0.167102	0.165017	0.133333	0.173709	0.109677
209	42241	0	5	0	0	0	0	0	0	0	0	0															0	209	0.167102	0.165017	0.133333	0.173709	0.109677
210	42241	0	1	0	0	0	0	0	0	0	0	0															0	210	0.204724	0.175	0.244565	0.229858	0.247788
210	42241	0	2	0	0	0	0	0	0	0	0	0															0	210	0.204724	0.175	0.244565	0.229858	0.247788
210	42241	0	3	0	0	0	0	0	0	0	0	0															0	210	0.204724	0.175	0.244565	0.229858	0.247788
210	42241	0	4	0	0	0	0	0	0	0	0	0															0	210	0.204724	0.175	0.244565	0.229858	0.247788
210	42241	0	5	0	0	0	0	0	0	0	0	0															0	210	0.204724	0.175	0.244565	0.229858	0.247788
201	42249	71	1	13	0	1	0	0	0	0	556	557	0	0.00179533	0	0	0	0	0.998205	0	0.127469	0	0	0	0	70.8725	47.3333	201	0.276623	0.223181		0.202634	0.200721	0.249633	0	0.571143	0		0	0	0.571143	0.00804427
201	42249	71	2	13	0	0	0	0	0	0	283	283	0	0	0	0	0	0	1	0	0	0	0	0	0	71	47.3333	201	0.276623	0.223181		0.202634	0.200721	0.249633	0	0	0		0	0	0	0
201	42249	71	3	13	0	0	0	0	0	0	304	304	0	0	0	0	0	0	1	0	0	0	0	0	0	71	47.3333	201	0.276623	0.223181		0.202634	0.200721	0.249633	0	0	0		0	0	0	0
201	42249	71	4	14	0	0	0	0	0	0	319	319	0	0	0	0	0	0	1	0	0	0	0	0	0	71	47.3333	201	0.276623	0.223181		0.202634	0.200721	0.249633	0	0	0		0	0	0	0
201	42249	71	5	13	0	0	0	0	0	1	334	335	0	0	0	0	0	0.00298507	0.997015	0	0	0	0	0	0.21194	70.7881	47.3333	201	0.276623	0.223181		0.202634	0.200721	0.249633	0	0	0		0	0.849006	0.849006	0.0119578
202	42249	76	1	13		20	10	0	0	1	438	469		0.0426439	0.021322	0	0	0.0021322	0.933902		3.24094	1.62047	0	0	0.162047	70.9765	50.6667	202	0.278358	0.289012		0.272549	0.24017	0.261156		11.2139	6.20499		0	0.620499	18.0393	0.23736
202	42249	76	2	13	0	14	5	0	1	0	329	349	0	0.0401146	0.0143266	0	0.00286533	0	0.942693	0	3.04871	1.08883	0	0.217765	0	71.6447	50.6667	202	0.278358	0.289012		0.272549	0.24017	0.261156	0	10.5487	4.16926		0.906713	0	15.6247	0.205588
202	42249	76	3	13	0	13	7	0	0	1	463	484	0	0.0268595	0.0144628	0	0	0.00206612	0.956612	0	2.04132	1.09917	0	0	0.157025	72.7025	50.6667	202	0.278358	0.289012		0.272549	0.24017	0.261156	0	7.0631	4.20888		0	0.601269	11.8733	0.156227
202	42249	76	4	13	1	17	4	0	2	2	447	473	0.00211416	0.0359408	0.00845666	0	0.00422833	0.00422833	0.945032	0.160677	2.7315	0.642706	0	0.321353	0.321353	71.8224	50.6667	202	0.278358	0.289012		0.272549	0.24017	0.261156	0.57723	9.45117	2.46101		1.33802	1.2305	15.0579	0.198131
202	42249	76	5	13	0	8	4	0	0	5	451	468	0	0.017094	0.00854701	0	0	0.0106838	0.963675	0	1.29915	0.649573	0	0	0.811966	73.2393	50.6667	202	0.278358	0.289012		0.272549	0.24017	0.261156	0	4.49512	2.4873		0	3.10913	10.0916	0.132784
203	42249	0	1	0	0	0	0	0	0	0	0	0															0	203	0.218892	0.184166	0.186293	0.185913	0.179878
203	42249	0	2	0	0	0	0	0	0	0	0	0															0	203	0.218892	0.184166	0.186293	0.185913	0.179878
203	42249	0	3	0	0	0	0	0	0	0	0	0															0	203	0.218892	0.184166	0.186293	0.185913	0.179878
203	42249	0	4	0	0	0	0	0	0	0	0	0															0	203	0.218892	0.184166	0.186293	0.185913	0.179878
203	42249	0	5	0	0	0	0	0	0	0	0	0															0	203	0.218892	0.184166	0.186293	0.185913	0.179878
204	42249	58	1	14	2	0	0	0	0	0	286	288	0.00694444	0	0	0	0	0	0.993056	0.402778	0	0	0	0	0	57.5972	38.6667	204	0.221429	0.203226	0.206687	0.191304	0.219436		1.819	0		0	0		1.819	0.031362
204	42249	58	2	13	7	0	0	2	1	0	279	289	0.0242215	0	0	0.00692042	0.00346021	0	0.965398	1.40484	0	0	0.401384	0.200692	0	55.9931	38.6667	204	0.221429	0.203226	0.206687	0.191304	0.219436		6.34446	0		1.94199	0.914582		9.20103	0.158638
204	42249	58	3	13	10	0	0	5	0	0	512	527	0.0189753	0	0	0.00948767	0	0	0.971537	1.10057	0	0	0.550285	0	0	56.3491	38.6667	204	0.221429	0.203226	0.206687	0.191304	0.219436		4.97031	0		2.66241	0		7.63272	0.131599
204	42249	58	4	14	5	0	0	2	0	0	320	327	0.0152905	0	0	0.00611621	0	0	0.978593	0.88685	0	0	0.35474	0	0	56.7584	38.6667	204	0.221429	0.203226	0.206687	0.191304	0.219436		4.00513	0		1.71632	0		5.72145	0.0986456
204	42249	58	5	15	6	1	0	2	0	0	347	356	0.0168539	0.00280899	0	0.00561798	0	0	0.974719	0.977528	0.162921	0	0.325843	0	0	56.5337	38.6667	204	0.221429	0.203226	0.206687	0.191304	0.219436		4.41464	0.801676		1.5765	0		6.79282	0.117118
206	42249	52	1	14	0	1	13	0	1	0	337	352	0	0.00284091	0.0369318	0	0.00284091	0	0.957386	0	0.147727	1.92045	0	0.147727	0	49.7841	34.6667	206	0.18677	0.177945		0.211462	0.267352	0.186709	0	0.830186	10.2858		0.552557	0	11.6686	0.224396
206	42249	52	2	13	0	0	11	0	0	0	231	242	0	0	0.0454545	0	0	0	0.954545	0	0	2.36364	0	0	0	49.6364	34.6667	206	0.18677	0.177945		0.211462	0.267352	0.186709	0	0	12.6595		0	0	12.6595	0.243451
206	42249	52	3	13	0	1	8	0	2	0	177	188	0	0.00531915	0.0425532	0	0.0106383	0	0.941489	0	0.276596	2.21277	0	0.553191	0	48.9574	34.6667	206	0.18677	0.177945		0.211462	0.267352	0.186709	0	1.55439	11.8514		2.06915	0	15.475	0.297595
206	42249	52	4	14	0	2	10	0	1	0	257	270	0	0.00740741	0.037037	0	0.0037037	0	0.951852	0	0.385185	1.92593	0	0.192593	0	49.4963	34.6667	206	0.18677	0.177945		0.211462	0.267352	0.186709	0	2.16463	10.3151		0.72037	0	13.2001	0.253849
206	42249	52	5	14	2	2	12	0	0	1	424	441	0.00453515	0.00453515	0.0272109	0	0	0.00226757	0.961451	0.235828	0.235828	1.41497	0	0	0.117914	49.9955	34.6667	206	0.18677	0.177945		0.211462	0.267352	0.186709	1.26266	1.32529	7.57846		0	0.631538	10.7979	0.207653
207	42249	72	1	13	2	51	0	18	0	0	351	422	0.00473934	0.120853	0	0.042654	0	0	0.831754	0.341232	8.70142	0	3.07109	0	0	59.8863	48	207	0.156863	0.168937	0.212766	0.151671	0.126263		2.17536	51.5068		14.4341	0		68.1163	0.946059
207	42249	72	2	13	0	56	0	10	3	0	281	350	0	0.16	0	0.0285714	0.00857143	0	0.802857	0	11.52	0	2.05714	0.617143	0	57.8057	48	207	0.156863	0.168937	0.212766	0.151671	0.126263		0	68.191		9.66857	4.88777		82.7473	1.14927
207	42249	72	3	13	0	88	0	10	4	0	319	421	0	0.209026	0	0.023753	0.00950119	0	0.75772	0	15.0499	0	1.71021	0.684086	0	54.5558	48	207	0.156863	0.168937	0.212766	0.151671	0.126263		0	89.0856		8.038	5.41796		102.542	1.42419
207	42249	72	4	13	1	68	0	14	9	0	300	392	0.00255102	0.173469	0	0.0357143	0.0229592	0	0.765306	0.183673	12.4898	0	2.57143	1.65306	0	55.102	48	207	0.156863	0.168937	0.212766	0.151671	0.126263		1.17092	73.9315		12.0857	13.0922		100.28	1.39278
207	42249	72	5	13	1	66	0	11	2	0	299	379	0.00263852	0.174142	0	0.0290237	0.00527704	0	0.788918	0.189974	12.5383	0	2.08971	0.379947	0	56.8021	48	207	0.156863	0.168937	0.212766	0.151671	0.126263		1.21108	74.2184		9.82164	3.00918		88.2603	1.22584
208	42249	35	1	14	0	0	1	4	0	65	388	458	0	0	0.00218341	0.00873362	0	0.141921	0.847162	0	0	0.0764192	0.305677	0	4.96725	29.6507	23.3333	208	0.299712	0.229551	0.27791	0.205703	0.169355		0	0		1.09991	0		1.09991	0.0314261
208	42249	35	2	13	0	1	0	3	0	68	556	628	0	0.00159236	0	0.00477707	0	0.10828	0.88535	0	0.0557325	0	0.167197	0	3.78981	30.9873	23.3333	208	0.299712	0.229551	0.27791	0.205703	0.169355		0	0.242789		0.601625	0		0.844414	0.0241261
208	42249	35	3	13	0	0	0	1	0	61	511	573	0	0	0	0.0017452	0	0.106457	0.891798	0	0	0	0.061082	0	3.726	31.2129	23.3333	208	0.299712	0.229551	0.27791	0.205703	0.169355		0	0		0.219791	0		0.219791	0.00627974
208	42249	35	4	14	0	0	0	4	0	59	386	449	0	0	0	0.00890869	0	0.131403	0.859688	0	0	0	0.311804	0	4.59911	30.0891	23.3333	208	0.299712	0.229551	0.27791	0.205703	0.169355		0	0		1.12196	0		1.12196	0.032056
208	42249	35	5	13	0	0	0	3	0	57	292	352	0	0	0	0.00852273	0	0.161932	0.829545	0	0	0	0.298295	0	5.66761	29.0341	23.3333	208	0.299712	0.229551	0.27791	0.205703	0.169355		0	0		1.07335	0		1.07335	0.0306672
209	42249	11	1	14	0	0	0	2	34	6	244	286	0	0	0	0.00699301	0.118881	0.020979	0.853147	0	0	0	0.0769231	1.30769	0.230769	9.38462	7.33333	209	0.167102	0.165017	0.133333	0.173709	0.109677		0	0		0.576923	11.9231		12.5	1.13636
209	42249	11	2	14	0	0	0	0	27	3	224	254	0	0	0	0	0.106299	0.011811	0.88189	0	0	0	0	1.16929	0.129921	9.70079	7.33333	209	0.167102	0.165017	0.133333	0.173709	0.109677		0	0		0	10.6612		10.6612	0.969199
209	42249	11	3	13	1	1	0	0	22	10	290	324	0.00308642	0.00308642	0	0	0.0679012	0.0308642	0.895062	0.0339506	0.0339506	0	0	0.746914	0.339506	9.84568	7.33333	209	0.167102	0.165017	0.133333	0.173709	0.109677		0.203173	0.205741		0	6.81009		7.21901	0.656273
209	42249	11	4	14	0	2	0	0	25	15	257	299	0	0.00668896	0	0	0.083612	0.0501672	0.859532	0	0.0735786	0	0	0.919732	0.551839	9.45485	7.33333	209	0.167102	0.165017	0.133333	0.173709	0.109677		0	0.445886		0	8.3858		8.83168	0.80288
209	42249	11	5	14	0	0	0	0	27	9	246	282	0	0	0	0	0.0957447	0.0319149	0.87234	0	0	0	0	1.05319	0.351064	9.59574	7.33333	209	0.167102	0.165017	0.133333	0.173709	0.109677		0	0		0	9.60263		9.60263	0.872966
210	42249	0	1	0	0	0	0	0	0	0	0	0															0	210	0.204724	0.175	0.244565	0.229858	0.247788
210	42249	0	2	0	0	0	0	0	0	0	0	0															0	210	0.204724	0.175	0.244565	0.229858	0.247788
210	42249	0	3	0	0	0	0	0	0	0	0	0															0	210	0.204724	0.175	0.244565	0.229858	0.247788
210	42249	0	4	0	0	0	0	0	0	0	0	0															0	210	0.204724	0.175	0.244565	0.229858	0.247788
210	42249	0	5	0	0	0	0	0	0	0	0	0															0	210	0.204724	0.175	0.244565	0.229858	0.247788
201	42256	0	1	0	0	0	0	0	0	0	0	0															0	201	0.276623	0.223181		0.202634	0.200721	0.249633
201	42256	0	2	0	0	0	0	0	0	0	0	0															0	201	0.276623	0.223181		0.202634	0.200721	0.249633
201	42256	0	3	0	0	0	0	0	0	0	0	0															0	201	0.276623	0.223181		0.202634	0.200721	0.249633
201	42256	0	4	0	0	0	0	0	0	0	0	0															0	201	0.276623	0.223181		0.202634	0.200721	0.249633
201	42256	0	5	0	0	0	0	0	0	0	0	0															0	201	0.276623	0.223181		0.202634	0.200721	0.249633
202	42256	16	1	14	0	0	0	0	0	0	401	401	0	0	0	0	0	0	1	0	0	0	0	0	0	16	10.6667	202	0.278358	0.289012		0.272549	0.24017	0.261156	0	0	0		0	0	0	0
202	42256	16	2	13	0	1	2	0	1	0	315	319	0	0.0031348	0.00626959	0	0.0031348	0	0.987461	0	0.0501567	0.100313	0	0.0501567	0	15.7994	10.6667	202	0.278358	0.289012		0.272549	0.24017	0.261156	0	0.173545	0.384114		0.208839	0	0.766498	0.0479061
202	42256	16	3	14	0	2	2	0	0	0	332	336	0	0.00595238	0.00595238	0	0	0	0.988095	0	0.0952381	0.0952381	0	0	0	15.8095	10.6667	202	0.278358	0.289012		0.272549	0.24017	0.261156	0	0.32953	0.364679		0	0	0.694209	0.0433881
202	42256	16	4	14	0	0	0	0	0	0	240	240	0	0	0	0	0	0	1	0	0	0	0	0	0	16	10.6667	202	0.278358	0.289012		0.272549	0.24017	0.261156	0	0	0		0	0	0	0
202	42256	16	5	14	0	3	1	0	0	0	736	740	0	0.00405405	0.00135135	0	0	0	0.994595	0	0.0648649	0.0216216	0	0	0	15.9135	10.6667	202	0.278358	0.289012		0.272549	0.24017	0.261156	0	0.224437	0.0827921		0	0	0.307229	0.0192018
203	42256	0	1	0	0	0	0	0	0	0	0	0															0	203	0.218892	0.184166	0.186293	0.185913	0.179878
203	42256	0	2	0	0	0	0	0	0	0	0	0															0	203	0.218892	0.184166	0.186293	0.185913	0.179878
203	42256	0	3	0	0	0	0	0	0	0	0	0															0	203	0.218892	0.184166	0.186293	0.185913	0.179878
203	42256	0	4	0	0	0	0	0	0	0	0	0															0	203	0.218892	0.184166	0.186293	0.185913	0.179878
203	42256	0	5	0	0	0	0	0	0	0	0	0															0	203	0.218892	0.184166	0.186293	0.185913	0.179878
204	42256	23.5	1	13	2	0	0	3	0	0	359	364	0.00549451	0	0	0.00824176	0	0	0.986264	0.129121	0	0	0.193681	0	0	23.1772	15.6667	204	0.221429	0.203226	0.206687	0.191304	0.219436		0.583127	0		0.937076	0		1.5202	0.0646895
204	42256	23.5	2	14	3	1	0	2	0	0	469	475	0.00631579	0.00210526	0	0.00421053	0	0	0.987368	0.148421	0.0494737	0	0.0989474	0	0	23.2032	15.6667	204	0.221429	0.203226	0.206687	0.191304	0.219436		0.670289	0.243442		0.478731	0		1.39246	0.0592537
204	42256	23.5	3	14	2	0	0	2	0	0	327	331	0.0060423	0	0	0.0060423	0	0	0.987915	0.141994	0	0	0.141994	0	0	23.216	15.6667	204	0.221429	0.203226	0.206687	0.191304	0.219436		0.641263	0		0.687	0		1.32826	0.0565218
204	42256	23.5	4	13	2	0	0	0	1	0	304	307	0.00651466	0	0	0	0.00325733	0	0.990228	0.153094	0	0	0	0.0765472	0	23.2704	15.6667	204	0.221429	0.203226	0.206687	0.191304	0.219436		0.691394	0		0	0.348837		1.04023	0.0442651
204	42256	23.5	5	13	4	3	0	3	0	0	477	487	0.00821355	0.00616016	0	0.00616016	0	0	0.979466	0.193018	0.144764	0	0.144764	0	0	23.0175	15.6667	204	0.221429	0.203226	0.206687	0.191304	0.219436		0.871696	0.71233		0.700402	0		2.28443	0.0972097
206	42256	29	1	14	0	7	36	0	3	0	349	395	0	0.0177215	0.0911392	0	0.00759494	0	0.883544	0	0.513924	2.64304	0	0.220253	0	25.6228	19.3333	206	0.18677	0.177945		0.211462	0.267352	0.186709	0	2.88811	14.1559		0.823832	0	17.8679	0.616134
206	42256	29	2	14	0	11	28	0	0	3	345	387	0	0.0284238	0.0723514	0	0	0.00775194	0.891473	0	0.824289	2.09819	0	0	0.224806	25.8527	19.3333	206	0.18677	0.177945		0.211462	0.267352	0.186709	0	4.63227	11.2378		0	1.20405	17.0741	0.588762
206	42256	29	3	13	0	8	37	0	2	0	499	546	0	0.014652	0.0677656	0	0.003663	0	0.913919	0	0.424908	1.9652	0	0.106227	0	26.5037	19.3333	206	0.18677	0.177945		0.211462	0.267352	0.186709	0	2.38787	10.5255		0.39733	0	13.3107	0.458989
206	42256	29	4	13	0	10	31	0	1	1	366	409	0	0.0244499	0.0757946	0	0.00244499	0.00244499	0.894866	0	0.709046	2.19804	0	0.0709046	0.0709046	25.9511	19.3333	206	0.18677	0.177945		0.211462	0.267352	0.186709	0	3.98464	11.7726		0.265211	0.37976	16.4022	0.565593
206	42256	29	5	13	0	8	0	0	1	1	388	398	0	0.0201005	0	0	0.00251256	0.00251256	0.974874	0	0.582915	0	0	0.0728643	0.0728643	28.2714	19.3333	206	0.18677	0.177945		0.211462	0.267352	0.186709	0	3.27582	0		0.272541	0.390256	3.93861	0.135814
207	42256	70	1	14	0	0	1	0	21	1	0	23	0	0	0.0434783	0	0.913043	0.0434783	0	0	0	0.304348	0	6.3913	0.304348	0	4.66667	207	0.156863	0.168937	0.212766	0.151671	0.126263		0	0		0	50.6191		50.6191	0.72313
207	42256	70	2	13	0	1	8	0	35	1	0	45	0	0.0222222	0.177778	0	0.777778	0.0222222	0	0	0.155556	1.24444	0	5.44444	0.155556	0	4.66667	207	0.156863	0.168937	0.212766	0.151671	0.126263		0	0.920789		0	43.12		44.0408	0.629154
207	42256	70	3	14	0	0	23	0	60	1	0	84	0	0	0.27381	0	0.714286	0.0119048	0	0	0	1.91667	0	5	0.0833333	0	4.66667	207	0.156863	0.168937	0.212766	0.151671	0.126263		0	0		0	39.6		39.6	0.565714
207	42256	70	4	13	0	1	25	0	71	2	1	100	0	0.01	0.25	0	0.71	0.02	0.01	0	0.07	1.75	0	4.97	0.14	0.07	4.66667	207	0.156863	0.168937	0.212766	0.151671	0.126263		0	0.414355		0	39.3624		39.7768	0.568239
207	42256	70	5	13	0	0	23	0	77	1	0	101	0	0	0.227723	0	0.762376	0.00990099	0	0	0	1.59406	0	5.33663	0.0693069	0	4.66667	207	0.156863	0.168937	0.212766	0.151671	0.126263		0	0		0	42.2661		42.2661	0.603802
208	42256	0	1	0	0	0	0	0	0	0	0	0															0	208	0.299712	0.229551	0.27791	0.205703	0.169355
208	42256	0	2	0	0	0	0	0	0	0	0	0															0	208	0.299712	0.229551	0.27791	0.205703	0.169355
208	42256	0	3	0	0	0	0	0	0	0	0	0															0	208	0.299712	0.229551	0.27791	0.205703	0.169355
208	42256	0	4	0	0	0	0	0	0	0	0	0															0	208	0.299712	0.229551	0.27791	0.205703	0.169355
208	42256	0	5	0	0	0	0	0	0	0	0	0															0	208	0.299712	0.229551	0.27791	0.205703	0.169355
209	42256	0	1	0	0	0	0	0	0	0	0	0															0	209	0.167102	0.165017	0.133333	0.173709	0.109677
209	42256	0	2	0	0	0	0	0	0	0	0	0															0	209	0.167102	0.165017	0.133333	0.173709	0.109677
209	42256	0	3	0	0	0	0	0	0	0	0	0															0	209	0.167102	0.165017	0.133333	0.173709	0.109677
209	42256	0	4	0	0	0	0	0	0	0	0	0															0	209	0.167102	0.165017	0.133333	0.173709	0.109677
209	42256	0	5	0	0	0	0	0	0	0	0	0															0	209	0.167102	0.165017	0.133333	0.173709	0.109677
210	42256	0	1	0	0	0	0	0	0	0	0	0															0	210	0.204724	0.175	0.244565	0.229858	0.247788
210	42256	0	2	0	0	0	0	0	0	0	0	0															0	210	0.204724	0.175	0.244565	0.229858	0.247788
210	42256	0	3	0	0	0	0	0	0	0	0	0															0	210	0.204724	0.175	0.244565	0.229858	0.247788
210	42256	0	4	0	0	0	0	0	0	0	0	0															0	210	0.204724	0.175	0.244565	0.229858	0.247788
210	42256	0	5	0	0	0	0	0	0	0	0	0															0	210	0.204724	0.175	0.244565	0.229858	0.247788
201	42262	0	1	0	0	0	0	0	0	0	0	0															0	201	0.276623	0.223181		0.202634	0.200721	0.249633
201	42262	0	2	0	0	0	0	0	0	0	0	0															0	201	0.276623	0.223181		0.202634	0.200721	0.249633
201	42262	0	3	0	0	0	0	0	0	0	0	0															0	201	0.276623	0.223181		0.202634	0.200721	0.249633
201	42262	0	4	0	0	0	0	0	0	0	0	0															0	201	0.276623	0.223181		0.202634	0.200721	0.249633
201	42262	0	5	0	0	0	0	0	0	0	0	0															0	201	0.276623	0.223181		0.202634	0.200721	0.249633
202	42262	0	1	0	0	0	0	0	0	0	0	0															0	202	0.278358	0.289012		0.272549	0.24017	0.261156
202	42262	0	2	0	0	0	0	0	0	0	0	0															0	202	0.278358	0.289012		0.272549	0.24017	0.261156
202	42262	0	3	0	0	0	0	0	0	0	0	0															0	202	0.278358	0.289012		0.272549	0.24017	0.261156
202	42262	0	4	0	0	0	0	0	0	0	0	0															0	202	0.278358	0.289012		0.272549	0.24017	0.261156
202	42262	0	5	0	0	0	0	0	0	0	0	0															0	202	0.278358	0.289012		0.272549	0.24017	0.261156
203	42262	0	1	0	0	0	0	0	0	0	0	0															0	203	0.218892	0.184166	0.186293	0.185913	0.179878
203	42262	0	2	0	0	0	0	0	0	0	0	0															0	203	0.218892	0.184166	0.186293	0.185913	0.179878
203	42262	0	3	0	0	0	0	0	0	0	0	0															0	203	0.218892	0.184166	0.186293	0.185913	0.179878
203	42262	0	4	0	0	0	0	0	0	0	0	0															0	203	0.218892	0.184166	0.186293	0.185913	0.179878
203	42262	0	5	0	0	0	0	0	0	0	0	0															0	203	0.218892	0.184166	0.186293	0.185913	0.179878
204	42262	0	1	0	0	0	0	0	0	0	0	0															0	204	0.221429	0.203226	0.206687	0.191304	0.219436
204	42262	0	2	0	0	0	0	0	0	0	0	0															0	204	0.221429	0.203226	0.206687	0.191304	0.219436
204	42262	0	3	0	0	0	0	0	0	0	0	0															0	204	0.221429	0.203226	0.206687	0.191304	0.219436
204	42262	0	4	0	0	0	0	0	0	0	0	0															0	204	0.221429	0.203226	0.206687	0.191304	0.219436
204	42262	0	5	0	0	0	0	0	0	0	0	0															0	204	0.221429	0.203226	0.206687	0.191304	0.219436
206	42262	0	1	0	0	0	0	0	0	0	0	0															0	206	0.18677	0.177945		0.211462	0.267352	0.186709
206	42262	0	2	0	0	0	0	0	0	0	0	0															0	206	0.18677	0.177945		0.211462	0.267352	0.186709
206	42262	0	3	0	0	0	0	0	0	0	0	0															0	206	0.18677	0.177945		0.211462	0.267352	0.186709
206	42262	0	4	0	0	0	0	0	0	0	0	0															0	206	0.18677	0.177945		0.211462	0.267352	0.186709
206	42262	0	5	0	0	0	0	0	0	0	0	0															0	206	0.18677	0.177945		0.211462	0.267352	0.186709
207	42262	0	1	0	0	0	0	0	0	0	0	0															0	207	0.156863	0.168937	0.212766	0.151671	0.126263
207	42262	0	2	0	0	0	0	0	0	0	0	0															0	207	0.156863	0.168937	0.212766	0.151671	0.126263
207	42262	0	3	0	0	0	0	0	0	0	0	0															0	207	0.156863	0.168937	0.212766	0.151671	0.126263
207	42262	0	4	0	0	0	0	0	0	0	0	0															0	207	0.156863	0.168937	0.212766	0.151671	0.126263
207	42262	0	5	0	0	0	0	0	0	0	0	0															0	207	0.156863	0.168937	0.212766	0.151671	0.126263
208	42262	0	1	0	0	0	0	0	0	0	0	0															0	208	0.299712	0.229551	0.27791	0.205703	0.169355
208	42262	0	2	0	0	0	0	0	0	0	0	0															0	208	0.299712	0.229551	0.27791	0.205703	0.169355
208	42262	0	3	0	0	0	0	0	0	0	0	0															0	208	0.299712	0.229551	0.27791	0.205703	0.169355
208	42262	0	4	0	0	0	0	0	0	0	0	0															0	208	0.299712	0.229551	0.27791	0.205703	0.169355
208	42262	0	5	0	0	0	0	0	0	0	0	0															0	208	0.299712	0.229551	0.27791	0.205703	0.169355
209	42262	0	1	0	0	0	0	0	0	0	0	0															0	209	0.167102	0.165017	0.133333	0.173709	0.109677
209	42262	0	2	0	0	0	0	0	0	0	0	0															0	209	0.167102	0.165017	0.133333	0.173709	0.109677
209	42262	0	3	0	0	0	0	0	0	0	0	0															0	209	0.167102	0.165017	0.133333	0.173709	0.109677
209	42262	0	4	0	0	0	0	0	0	0	0	0															0	209	0.167102	0.165017	0.133333	0.173709	0.109677
209	42262	0	5	0	0	0	0	0	0	0	0	0															0	209	0.167102	0.165017	0.133333	0.173709	0.109677
210	42262	0	1	0	0	0	0	0	0	0	0	0															0	210	0.204724	0.175	0.244565	0.229858	0.247788
210	42262	0	2	0	0	0	0	0	0	0	0	0															0	210	0.204724	0.175	0.244565	0.229858	0.247788
210	42262	0	3	0	0	0	0	0	0	0	0	0															0	210	0.204724	0.175	0.244565	0.229858	0.247788
210	42262	0	4	0	0	0	0	0	0	0	0	0															0	210	0.204724	0.175	0.244565	0.229858	0.247788
210	42262	0	5	0	0	0	0	0	0	0	0	0															0	210	0.204724	0.175	0.244565	0.229858	0.247788
201	42269	0	1	0	0	0	0	0	0	0	0	0															0	201	0.276623	0.223181		0.202634	0.200721	0.249633
201	42269	0	2	0	0	0	0	0	0	0	0	0															0	201	0.276623	0.223181		0.202634	0.200721	0.249633
201	42269	0	3	0	0	0	0	0	0	0	0	0															0	201	0.276623	0.223181		0.202634	0.200721	0.249633
201	42269	0	4	0	0	0	0	0	0	0	0	0															0	201	0.276623	0.223181		0.202634	0.200721	0.249633
201	42269	0	5	0	0	0	0	0	0	0	0	0															0	201	0.276623	0.223181		0.202634	0.200721	0.249633
202	42269	0	1	0	0	0	0	0	0	0	0	0															0	202	0.278358	0.289012		0.272549	0.24017	0.261156
202	42269	0	2	0	0	0	0	0	0	0	0	0															0	202	0.278358	0.289012		0.272549	0.24017	0.261156
202	42269	0	3	0	0	0	0	0	0	0	0	0															0	202	0.278358	0.289012		0.272549	0.24017	0.261156
202	42269	0	4	0	0	0	0	0	0	0	0	0															0	202	0.278358	0.289012		0.272549	0.24017	0.261156
202	42269	0	5	0	0	0	0	0	0	0	0	0															0	202	0.278358	0.289012		0.272549	0.24017	0.261156
203	42269	0	1	0	0	0	0	0	0	0	0	0															0	203	0.218892	0.184166	0.186293	0.185913	0.179878
203	42269	0	2	0	0	0	0	0	0	0	0	0															0	203	0.218892	0.184166	0.186293	0.185913	0.179878
203	42269	0	3	0	0	0	0	0	0	0	0	0															0	203	0.218892	0.184166	0.186293	0.185913	0.179878
203	42269	0	4	0	0	0	0	0	0	0	0	0															0	203	0.218892	0.184166	0.186293	0.185913	0.179878
203	42269	0	5	0	0	0	0	0	0	0	0	0															0	203	0.218892	0.184166	0.186293	0.185913	0.179878
204	42269	0	1	0	0	0	0	0	0	0	0	0															0	204	0.221429	0.203226	0.206687	0.191304	0.219436
204	42269	0	2	0	0	0	0	0	0	0	0	0															0	204	0.221429	0.203226	0.206687	0.191304	0.219436
204	42269	0	3	0	0	0	0	0	0	0	0	0															0	204	0.221429	0.203226	0.206687	0.191304	0.219436
204	42269	0	4	0	0	0	0	0	0	0	0	0															0	204	0.221429	0.203226	0.206687	0.191304	0.219436
204	42269	0	5	0	0	0	0	0	0	0	0	0															0	204	0.221429	0.203226	0.206687	0.191304	0.219436
206	42269	38	1	13	0	3	17	0	1	0	235	256	0	0.0117188	0.0664062	0	0.00390625	0	0.917969	0	0.445312	2.52344	0	0.148438	0	34.8828	25.3333	206	0.18677	0.177945		0.211462	0.267352	0.186709	0	2.50253	13.5154		0.555213	0	16.5731	0.436134
206	42269	38	2	13	0	2	15	0	0	0	251	268	0	0.00746269	0.0559701	0	0	0	0.936567	0	0.283582	2.12687	0	0	0	35.5896	25.3333	206	0.18677	0.177945		0.211462	0.267352	0.186709	0	1.59365	11.3913		0	0	12.985	0.341711
206	42269	38	3	13	2	4	24	0	0	0	205	235	0.00851064	0.0170213	0.102128	0	0	0	0.87234	0.323404	0.646809	3.88085	0	0	0	33.1489	25.3333	206	0.18677	0.177945		0.211462	0.267352	0.186709	1.73156	3.63488	20.7856		0	0	26.152	0.688211
206	42269	38	4	14	0	3	17	0	2	1	248	271	0	0.0110701	0.0627306	0	0.00738007	0.00369004	0.915129	0	0.420664	2.38376	0	0.280443	0.140221	34.7749	25.3333	206	0.18677	0.177945		0.211462	0.267352	0.186709	0	2.36401	12.7673		1.04896	0.751016	16.9313	0.44556
206	42269	38	5	13	0	2	9	0	0	0	249	260	0	0.00769231	0.0346154	0	0	0	0.957692	0	0.292308	1.31538	0	0	0	36.3923	25.3333	206	0.18677	0.177945		0.211462	0.267352	0.186709	0	1.64269	7.04511		0	0	8.6878	0.228626
207	42269	2	1	13	0	49	0	28	0	0	454	531	0	0.0922787	0	0.0527307	0	0	0.854991	0	0.184557	0	0.105461	0	0	1.70998	1.33333	207	0.156863	0.168937	0.212766	0.151671	0.126263		0	1.09246		0.495669	0		1.58813	0.794065
207	42269	2	2	14	3	34	0	26	0	0	395	458	0.00655022	0.0742358	0	0.0567686	0	0	0.862445	0.0131004	0.148472	0	0.113537	0	0	1.72489	1.33333	207	0.156863	0.168937	0.212766	0.151671	0.126263		0.0835153	0.878856		0.533624	0		1.496	0.747998
207	42269	2	3	14	3	48	0	16	0	0	336	403	0.00744417	0.119107	0	0.0397022	0	0	0.833747	0.0148883	0.238213	0	0.0794045	0	0	1.66749	1.33333	207	0.156863	0.168937	0.212766	0.151671	0.126263		0.0949132	1.41007		0.373201	0		1.87818	0.939092
207	42269	2	4	14	3	33	0	19	1	0	301	357	0.00840336	0.092437	0	0.0532213	0.00280112	0	0.843137	0.0168067	0.184874	0	0.106443	0.00560224	0	1.68627	1.33333	207	0.156863	0.168937	0.212766	0.151671	0.126263		0.107143	1.09433		0.50028	0.0443697		1.74613	0.873064
207	42269	2	5	13	1	32	0	20	1	0	307	361	0.00277008	0.0886427	0	0.0554017	0.00277008	0	0.850416	0.00554017	0.177285	0	0.110803	0.00554017	0	1.70083	1.33333	207	0.156863	0.168937	0.212766	0.151671	0.126263		0.0353186	1.04941		0.520776	0.0438781		1.64939	0.824694
208	42269	0	1	0	0	0	0	0	0	0	0	0															0	208	0.299712	0.229551	0.27791	0.205703	0.169355
208	42269	0	2	0	0	0	0	0	0	0	0	0															0	208	0.299712	0.229551	0.27791	0.205703	0.169355
208	42269	0	3	0	0	0	0	0	0	0	0	0															0	208	0.299712	0.229551	0.27791	0.205703	0.169355
208	42269	0	4	0	0	0	0	0	0	0	0	0															0	208	0.299712	0.229551	0.27791	0.205703	0.169355
208	42269	0	5	0	0	0	0	0	0	0	0	0															0	208	0.299712	0.229551	0.27791	0.205703	0.169355
209	42269	0	1	0	0	0	0	0	0	0	0	0															0	209	0.167102	0.165017	0.133333	0.173709	0.109677
209	42269	0	2	0	0	0	0	0	0	0	0	0															0	209	0.167102	0.165017	0.133333	0.173709	0.109677
209	42269	0	3	0	0	0	0	0	0	0	0	0															0	209	0.167102	0.165017	0.133333	0.173709	0.109677
209	42269	0	4	0	0	0	0	0	0	0	0	0															0	209	0.167102	0.165017	0.133333	0.173709	0.109677
209	42269	0	5	0	0	0	0	0	0	0	0	0															0	209	0.167102	0.165017	0.133333	0.173709	0.109677
210	42269	0	1	0	0	0	0	0	0	0	0	0															0	210	0.204724	0.175	0.244565	0.229858	0.247788
210	42269	0	2	0	0	0	0	0	0	0	0	0															0	210	0.204724	0.175	0.244565	0.229858	0.247788
210	42269	0	3	0	0	0	0	0	0	0	0	0															0	210	0.204724	0.175	0.244565	0.229858	0.247788
210	42269	0	4	0	0	0	0	0	0	0	0	0															0	210	0.204724	0.175	0.244565	0.229858	0.247788
210	42269	0	5	0	0	0	0	0	0	0	0	0															0	210	0.204724	0.175	0.244565	0.229858	0.247788
201	42277	24	1	14	3	3	3	2	7	2	540	560	0.00535714	0.00535714	0.00535714	0.00357143	0.0125	0.00357143	0.964286	0.128571	0.128571	0.128571	0.0857143	0.3	0.0857143	23.1429	16	201	0.276623	0.223181		0.202634	0.200721	0.249633	0.46479	0.576085	0.515041		1.49461	0.343361	3.39389	0.141412
201	42277	24	2	14	2	0	0	0	3	2	346	353	0.00566572	0	0	0	0.00849858	0.00566572	0.98017	0.135977	0	0	0	0.203966	0.135977	23.5241	16	201	0.276623	0.223181		0.202634	0.200721	0.249633	0.491563	0	0		1.01616	0.544708	2.05244	0.0855181
201	42277	24	3	13	2	0	3	0	1	0	268	274	0.00729927	0	0.0109489	0	0.00364964	0	0.978102	0.175182	0	0.262774	0	0.0875912	0	23.4745	16	201	0.276623	0.223181		0.202634	0.200721	0.249633	0.633291	0	1.05264		0.436382	0	2.12231	0.0884296
201	42277	24	4	13	1	0	4	0	4	0	354	363	0.00275482	0	0.0110193	0	0.0110193	0	0.975207	0.0661157	0	0.264463	0	0.264463	0	23.405	16	201	0.276623	0.223181		0.202634	0.200721	0.249633	0.23901	0	1.05941		1.31756	0	2.61598	0.108999
201	42277	24	5	13	2	0	3	0	2	1	310	318	0.00628931	0	0.00943396	0	0.00628931	0.00314465	0.974843	0.150943	0	0.226415	0	0.150943	0.0754717	23.3962	16	201	0.276623	0.223181		0.202634	0.200721	0.249633	0.545665	0	0.906991		0.752004	0.30233	2.50699	0.104458
202	42277	0	1	0	0	0	0	0	0	0	0	0															0	202	0.278358	0.289012		0.272549	0.24017	0.261156
202	42277	0	2	0	0	0	0	0	0	0	0	0															0	202	0.278358	0.289012		0.272549	0.24017	0.261156
202	42277	0	3	0	0	0	0	0	0	0	0	0															0	202	0.278358	0.289012		0.272549	0.24017	0.261156
202	42277	0	4	0	0	0	0	0	0	0	0	0															0	202	0.278358	0.289012		0.272549	0.24017	0.261156
202	42277	0	5	0	0	0	0	0	0	0	0	0															0	202	0.278358	0.289012		0.272549	0.24017	0.261156
203	42277	0	1	0	0	0	0	0	0	0	0	0															0	203	0.218892	0.184166	0.186293	0.185913	0.179878
203	42277	0	2	0	0	0	0	0	0	0	0	0															0	203	0.218892	0.184166	0.186293	0.185913	0.179878
203	42277	0	3	0	0	0	0	0	0	0	0	0															0	203	0.218892	0.184166	0.186293	0.185913	0.179878
203	42277	0	4	0	0	0	0	0	0	0	0	0															0	203	0.218892	0.184166	0.186293	0.185913	0.179878
203	42277	0	5	0	0	0	0	0	0	0	0	0															0	203	0.218892	0.184166	0.186293	0.185913	0.179878
204	42277	0	1	0	0	0	0	0	0	0	0	0															0	204	0.221429	0.203226	0.206687	0.191304	0.219436
204	42277	0	2	0	0	0	0	0	0	0	0	0															0	204	0.221429	0.203226	0.206687	0.191304	0.219436
204	42277	0	3	0	0	0	0	0	0	0	0	0															0	204	0.221429	0.203226	0.206687	0.191304	0.219436
204	42277	0	4	0	0	0	0	0	0	0	0	0															0	204	0.221429	0.203226	0.206687	0.191304	0.219436
204	42277	0	5	0	0	0	0	0	0	0	0	0															0	204	0.221429	0.203226	0.206687	0.191304	0.219436
206	42277	17	1	13	1	12	11	0	1	1	274	300	0.00333333	0.04	0.0366667	0	0.00333333	0.00333333	0.913333	0.0566667	0.68	0.623333	0	0.0566667	0.0566667	15.5267	11.3333	206	0.18677	0.177945		0.211462	0.267352	0.186709	0.303403	3.82141	3.33853		0.211955	0.303503	7.9788	0.469341
206	42277	17	2	13	0	11	13	0	0	1	216	241	0	0.0456432	0.0539419	0	0	0.00414938	0.896266	0	0.775934	0.917012	0	0	0.0705394	15.2365	11.3333	206	0.18677	0.177945		0.211462	0.267352	0.186709	0	4.36053	4.91146		0	0.377804	9.64979	0.567635
206	42277	17	3	14	0	4	18	0	0	0	251	273	0	0.014652	0.0659341	0	0	0	0.919414	0	0.249084	1.12088	0	0	0	15.63	11.3333	206	0.18677	0.177945		0.211462	0.267352	0.186709	0	1.39978	6.00335		0	0	7.40314	0.435479
206	42277	17	4	14	0	17	18	0	0	1	263	299	0	0.0568562	0.0602007	0	0	0.00334448	0.879599	0	0.966555	1.02341	0	0	0.0568562	14.9532	11.3333	206	0.18677	0.177945		0.211462	0.267352	0.186709	0	5.43177	5.48132		0	0.304518	11.2176	0.659859
206	42277	17	5	14	0	10	23	0	1	0	208	242	0	0.0413223	0.0950413	0	0.00413223	0	0.859504	0	0.702479	1.6157	0	0.0702479	0	14.6116	11.3333	206	0.18677	0.177945		0.211462	0.267352	0.186709	0	3.94774	8.65359		0.262754	0	12.8641	0.756711
207	42277	0	1	0	0	0	0	0	0	0	0	0															0	207	0.156863	0.168937	0.212766	0.151671	0.126263
207	42277	0	2	0	0	0	0	0	0	0	0	0															0	207	0.156863	0.168937	0.212766	0.151671	0.126263
207	42277	0	3	0	0	0	0	0	0	0	0	0															0	207	0.156863	0.168937	0.212766	0.151671	0.126263
207	42277	0	4	0	0	0	0	0	0	0	0	0															0	207	0.156863	0.168937	0.212766	0.151671	0.126263
207	42277	0	5	0	0	0	0	0	0	0	0	0															0	207	0.156863	0.168937	0.212766	0.151671	0.126263
208	42277	46	1	13	1	0	0	21	0	19	193	234	0.0042735	0	0	0.0897436	0	0.0811966	0.824786	0.196581	0	0	4.12821	0	3.73504	37.9402	30.6667	208	0.299712	0.229551	0.27791	0.205703	0.169355		0.655901	0		14.8545	0		15.5104	0.337182
208	42277	46	2	14	0	0	0	35	4	19	238	296	0	0	0	0.118243	0.0135135	0.0641892	0.804054	0	0	0	5.43919	0.621622	2.9527	36.9865	30.6667	208	0.299712	0.229551	0.27791	0.205703	0.169355		0	0		19.5718	3.67053		23.2423	0.505268
208	42277	46	3	14	1	0	0	29	1	11	178	220	0.00454545	0	0	0.131818	0.00454545	0.05	0.809091	0.209091	0	0	6.06364	0.209091	2.3	37.2182	30.6667	208	0.299712	0.229551	0.27791	0.205703	0.169355		0.69764	0		21.8187	1.23463		23.751	0.516326
208	42277	46	4	13	0	0	0	46	1	17	264	328	0	0	0	0.140244	0.00304878	0.0518293	0.804878	0	0	0	6.45122	0.140244	2.38415	37.0244	30.6667	208	0.299712	0.229551	0.27791	0.205703	0.169355		0	0		23.2134	0.828107		24.0415	0.522641
208	42277	46	5	13	1	1	0	48	0	22	309	381	0.00262467	0.00262467	0	0.125984	0	0.0577428	0.811024	0.120735	0.120735	0	5.79528	0	2.65617	37.3071	30.6667	208	0.299712	0.229551	0.27791	0.205703	0.169355		0.402837	0.52596		20.8531	0		21.7819	0.473519
209	42277	0	1	0	0	0	0	0	0	0	0	0															0	209	0.167102	0.165017	0.133333	0.173709	0.109677
209	42277	0	2	0	0	0	0	0	0	0	0	0															0	209	0.167102	0.165017	0.133333	0.173709	0.109677
209	42277	0	3	0	0	0	0	0	0	0	0	0															0	209	0.167102	0.165017	0.133333	0.173709	0.109677
209	42277	0	4	0	0	0	0	0	0	0	0	0															0	209	0.167102	0.165017	0.133333	0.173709	0.109677
209	42277	0	5	0	0	0	0	0	0	0	0	0															0	209	0.167102	0.165017	0.133333	0.173709	0.109677
210	42277	0	1	0	0	0	0	0	0	0	0	0															0	210	0.204724	0.175	0.244565	0.229858	0.247788
210	42277	0	2	0	0	0	0	0	0	0	0	0															0	210	0.204724	0.175	0.244565	0.229858	0.247788
210	42277	0	3	0	0	0	0	0	0	0	0	0															0	210	0.204724	0.175	0.244565	0.229858	0.247788
210	42277	0	4	0	0	0	0	0	0	0	0	0															0	210	0.204724	0.175	0.244565	0.229858	0.247788
210	42277	0	5	0	0	0	0	0	0	0	0	0															0	210	0.204724	0.175	0.244565	0.229858	0.247788
201	42283	0	1	0	0	0	0	0	0	0	0	0															0	201	0.276623	0.223181		0.202634	0.200721	0.249633
201	42283	0	2	0	0	0	0	0	0	0	0	0															0	201	0.276623	0.223181		0.202634	0.200721	0.249633
201	42283	0	3	0	0	0	0	0	0	0	0	0															0	201	0.276623	0.223181		0.202634	0.200721	0.249633
201	42283	0	4	0	0	0	0	0	0	0	0	0															0	201	0.276623	0.223181		0.202634	0.200721	0.249633
201	42283	0	5	0	0	0	0	0	0	0	0	0															0	201	0.276623	0.223181		0.202634	0.200721	0.249633
202	42283	0	1	0	0	0	0	0	0	0	0	0															0	202	0.278358	0.289012		0.272549	0.24017	0.261156
202	42283	0	2	0	0	0	0	0	0	0	0	0															0	202	0.278358	0.289012		0.272549	0.24017	0.261156
202	42283	0	3	0	0	0	0	0	0	0	0	0															0	202	0.278358	0.289012		0.272549	0.24017	0.261156
202	42283	0	4	0	0	0	0	0	0	0	0	0															0	202	0.278358	0.289012		0.272549	0.24017	0.261156
202	42283	0	5	0	0	0	0	0	0	0	0	0															0	202	0.278358	0.289012		0.272549	0.24017	0.261156
203	42283	0	1	0	0	0	0	0	0	0	0	0															0	203	0.218892	0.184166	0.186293	0.185913	0.179878
203	42283	0	2	0	0	0	0	0	0	0	0	0															0	203	0.218892	0.184166	0.186293	0.185913	0.179878
203	42283	0	3	0	0	0	0	0	0	0	0	0															0	203	0.218892	0.184166	0.186293	0.185913	0.179878
203	42283	0	4	0	0	0	0	0	0	0	0	0															0	203	0.218892	0.184166	0.186293	0.185913	0.179878
203	42283	0	5	0	0	0	0	0	0	0	0	0															0	203	0.218892	0.184166	0.186293	0.185913	0.179878
204	42283	0	1	0	0	0	0	0	0	0	0	0															0	204	0.221429	0.203226	0.206687	0.191304	0.219436
204	42283	0	2	0	0	0	0	0	0	0	0	0															0	204	0.221429	0.203226	0.206687	0.191304	0.219436
204	42283	0	3	0	0	0	0	0	0	0	0	0															0	204	0.221429	0.203226	0.206687	0.191304	0.219436
204	42283	0	4	0	0	0	0	0	0	0	0	0															0	204	0.221429	0.203226	0.206687	0.191304	0.219436
204	42283	0	5	0	0	0	0	0	0	0	0	0															0	204	0.221429	0.203226	0.206687	0.191304	0.219436
206	42283	0	1	0	0	0	0	0	0	0	0	0															0	206	0.18677	0.177945		0.211462	0.267352	0.186709
206	42283	0	2	0	0	0	0	0	0	0	0	0															0	206	0.18677	0.177945		0.211462	0.267352	0.186709
206	42283	0	3	0	0	0	0	0	0	0	0	0															0	206	0.18677	0.177945		0.211462	0.267352	0.186709
206	42283	0	4	0	0	0	0	0	0	0	0	0															0	206	0.18677	0.177945		0.211462	0.267352	0.186709
206	42283	0	5	0	0	0	0	0	0	0	0	0															0	206	0.18677	0.177945		0.211462	0.267352	0.186709
207	42283	0	1	0	0	0	0	0	0	0	0	0															0	207	0.156863	0.168937	0.212766	0.151671	0.126263
207	42283	0	2	0	0	0	0	0	0	0	0	0															0	207	0.156863	0.168937	0.212766	0.151671	0.126263
207	42283	0	3	0	0	0	0	0	0	0	0	0															0	207	0.156863	0.168937	0.212766	0.151671	0.126263
207	42283	0	4	0	0	0	0	0	0	0	0	0															0	207	0.156863	0.168937	0.212766	0.151671	0.126263
207	42283	0	5	0	0	0	0	0	0	0	0	0															0	207	0.156863	0.168937	0.212766	0.151671	0.126263
208	42283	0	1	0	0	0	0	0	0	0	0	0															0	208	0.299712	0.229551	0.27791	0.205703	0.169355
208	42283	0	2	0	0	0	0	0	0	0	0	0															0	208	0.299712	0.229551	0.27791	0.205703	0.169355
208	42283	0	3	0	0	0	0	0	0	0	0	0															0	208	0.299712	0.229551	0.27791	0.205703	0.169355
208	42283	0	4	0	0	0	0	0	0	0	0	0															0	208	0.299712	0.229551	0.27791	0.205703	0.169355
208	42283	0	5	0	0	0	0	0	0	0	0	0															0	208	0.299712	0.229551	0.27791	0.205703	0.169355
209	42283	0	1	0	0	0	0	0	0	0	0	0															0	209	0.167102	0.165017	0.133333	0.173709	0.109677
209	42283	0	2	0	0	0	0	0	0	0	0	0															0	209	0.167102	0.165017	0.133333	0.173709	0.109677
209	42283	0	3	0	0	0	0	0	0	0	0	0															0	209	0.167102	0.165017	0.133333	0.173709	0.109677
209	42283	0	4	0	0	0	0	0	0	0	0	0															0	209	0.167102	0.165017	0.133333	0.173709	0.109677
209	42283	0	5	0	0	0	0	0	0	0	0	0															0	209	0.167102	0.165017	0.133333	0.173709	0.109677
210	42283	0	1	0	0	0	0	0	0	0	0	0															0	210	0.204724	0.175	0.244565	0.229858	0.247788
210	42283	0	2	0	0	0	0	0	0	0	0	0															0	210	0.204724	0.175	0.244565	0.229858	0.247788
210	42283	0	3	0	0	0	0	0	0	0	0	0															0	210	0.204724	0.175	0.244565	0.229858	0.247788
210	42283	0	4	0	0	0	0	0	0	0	0	0															0	210	0.204724	0.175	0.244565	0.229858	0.247788
210	42283	0	5	0	0	0	0	0	0	0	0	0															0	210	0.204724	0.175	0.244565	0.229858	0.247788
201	42290	51	1	13	57	13	2	2	0	0	265	339	0.168142	0.0383481	0.00589971	0.00589971	0	0	0.781711	8.57522	1.95575	0.300885	0.300885	0	0	39.8673	34	201	0.276623	0.223181		0.202634	0.200721	0.249633	30.9997	8.76306	1.20531		0	0	40.9681	0.803296
201	42290	51	2	13	54	6	1	0	0	0	249	310	0.174194	0.0193548	0.00322581	0	0	0	0.803226	8.88387	0.987097	0.164516	0	0	0	40.9645	34	201	0.276623	0.223181		0.202634	0.200721	0.249633	32.1155	4.42285	0.659031		0	0	37.1974	0.72936
201	42290	51	3	13	41	5	0	0	0	0	220	266	0.154135	0.018797	0	0	0	0	0.827068	7.8609	0.958647	0	0	0	0	42.1805	34	201	0.276623	0.223181		0.202634	0.200721	0.249633	28.4174	4.29537	0		0	0	32.7128	0.641427
201	42290	51	4	13	29	3	1	0	0	0	177	210	0.138095	0.0142857	0.0047619	0	0	0	0.842857	7.04286	0.728571	0.242857	0	0	0	42.9857	34	201	0.276623	0.223181		0.202634	0.200721	0.249633	25.4602	3.26448	0.972855		0	0	29.6975	0.582304
201	42290	51	5	14	67	2	1	0	0	0	317	387	0.173127	0.00516796	0.00258398	0	0	0	0.819121	8.82946	0.263566	0.131783	0	0	0	41.7752	34	201	0.276623	0.223181		0.202634	0.200721	0.249633	31.9188	1.18095	0.527906		0	0	33.6276	0.659365
202	42290	0	1	0	0	0	0	0	0	0	0	0															0	202	0.278358	0.289012		0.272549	0.24017	0.261156
202	42290	0	2	0	0	0	0	0	0	0	0	0															0	202	0.278358	0.289012		0.272549	0.24017	0.261156
202	42290	0	3	0	0	0	0	0	0	0	0	0															0	202	0.278358	0.289012		0.272549	0.24017	0.261156
202	42290	0	4	0	0	0	0	0	0	0	0	0															0	202	0.278358	0.289012		0.272549	0.24017	0.261156
202	42290	0	5	0	0	0	0	0	0	0	0	0															0	202	0.278358	0.289012		0.272549	0.24017	0.261156
203	42290	12	1	14	1	44	0	1	0	0	347	393	0.00254453	0.111959	0	0.00254453	0	0	0.882952	0.0305344	1.34351	0	0.0305344	0	0	10.5954	8	203	0.218892	0.184166	0.186293	0.185913	0.179878		0.139495	7.2951		0.163905	0		7.5985	0.633209
203	42290	12	2	14	1	60	0	0	0	0	541	602	0.00166113	0.0996678	0	0	0	0	0.898671	0.0199336	1.19601	0	0	0	0	10.7841	8	203	0.218892	0.184166	0.186293	0.185913	0.179878		0.0910659	6.49421		0	0		6.58527	0.548773
203	42290	12	3	14	1	64	0	1	0	0	480	546	0.0018315	0.117216	0	0.0018315	0	0	0.879121	0.021978	1.40659	0	0.021978	0	0	10.5495	8	203	0.218892	0.184166	0.186293	0.185913	0.179878		0.100406	7.63763		0.117976	0		7.85601	0.654668
203	42290	12	4	14	0	45	0	0	0	0	417	462	0	0.0974026	0	0	0	0	0.902597	0	1.16883	0	0	0	0	10.8312	8	203	0.218892	0.184166	0.186293	0.185913	0.179878		0	6.34661		0	0		6.34661	0.528884
203	42290	12	5	14	1	60	0	1	0	0	415	477	0.00209644	0.125786	0	0.00209644	0	0	0.870021	0.0251572	1.50943	0	0.0251572	0	0	10.4403	8	203	0.218892	0.184166	0.186293	0.185913	0.179878		0.11493	8.19604		0.135042	0		8.44601	0.703834
204	42290	0	1	0	0	0	0	0	0	0	0	0															0	204	0.221429	0.203226	0.206687	0.191304	0.219436
204	42290	0	2	0	0	0	0	0	0	0	0	0															0	204	0.221429	0.203226	0.206687	0.191304	0.219436
204	42290	0	3	0	0	0	0	0	0	0	0	0															0	204	0.221429	0.203226	0.206687	0.191304	0.219436
204	42290	0	4	0	0	0	0	0	0	0	0	0															0	204	0.221429	0.203226	0.206687	0.191304	0.219436
204	42290	0	5	0	0	0	0	0	0	0	0	0															0	204	0.221429	0.203226	0.206687	0.191304	0.219436
206	42290	0	1	0	0	0	0	0	0	0	0	0															0	206	0.18677	0.177945		0.211462	0.267352	0.186709
206	42290	0	2	0	0	0	0	0	0	0	0	0															0	206	0.18677	0.177945		0.211462	0.267352	0.186709
206	42290	0	3	0	0	0	0	0	0	0	0	0															0	206	0.18677	0.177945		0.211462	0.267352	0.186709
206	42290	0	4	0	0	0	0	0	0	0	0	0															0	206	0.18677	0.177945		0.211462	0.267352	0.186709
206	42290	0	5	0	0	0	0	0	0	0	0	0															0	206	0.18677	0.177945		0.211462	0.267352	0.186709
207	42290	48	1	13	6	26	0	9	0	1	193	235	0.0255319	0.110638	0	0.0382979	0	0.00425532	0.821277	1.22553	5.31064	0	1.8383	0	0.204255	39.4213	32	207	0.156863	0.168937	0.212766	0.151671	0.126263		7.81277	31.4356		8.64	0		47.8883	0.997673
207	42290	48	2	14	10	37	0	4	1	0	186	238	0.0420168	0.155462	0	0.0168067	0.00420168	0	0.781513	2.01681	7.46218	0	0.806723	0.201681	0	37.5126	32	207	0.156863	0.168937	0.212766	0.151671	0.126263		12.8571	44.1713		3.7916	1.59731		62.4174	1.30036
207	42290	48	3	14	12	32	0	2	1	0	201	248	0.0483871	0.129032	0	0.00806452	0.00403226	0	0.810484	2.32258	6.19355	0	0.387097	0.193548	0	38.9032	32	207	0.156863	0.168937	0.212766	0.151671	0.126263		14.8065	36.6618		1.81935	1.5329		54.8205	1.14209
207	42290	48	4	14	15	53	0	7	1	0	269	345	0.0434783	0.153623	0	0.0202899	0.00289855	0	0.77971	2.08696	7.37391	0	0.973913	0.13913	0	37.4261	32	207	0.156863	0.168937	0.212766	0.151671	0.126263		13.3043	43.6488		4.57739	1.10191		62.6325	1.30484
207	42290	48	5	15	8	41	0	6	1	0	238	294	0.0272109	0.139456	0	0.0204082	0.00340136	0	0.809524	1.30612	6.69388	0	0.979592	0.163265	0	38.8571	32	207	0.156863	0.168937	0.212766	0.151671	0.126263		8.32653	39.6234		4.60408	1.29306		53.8471	1.12181
208	42290	27	1	13	33	37	0	19	0	6	246	341	0.0967742	0.108504	0	0.0557185	0	0.0175953	0.721408	2.6129	2.92962	0	1.5044	0	0.475073	19.478	18	208	0.299712	0.229551	0.27791	0.205703	0.169355		8.71805	12.7624		5.41326	0		26.8937	0.996062
208	42290	27	2	14	29	41	0	9	0	4	279	362	0.0801105	0.11326	0	0.0248619	0	0.0110497	0.770718	2.16298	3.05801	0	0.671271	0	0.298343	20.8094	18	208	0.299712	0.229551	0.27791	0.205703	0.169355		7.21688	13.3217		2.41543	0		22.954	0.850148
208	42290	27	3	14	25	26	1	12	0	5	249	318	0.0786164	0.081761	0.00314465	0.0377358	0	0.0157233	0.783019	2.12264	2.20755	0.0849057	1.01887	0	0.424528	21.1415	18	208	0.299712	0.229551	0.27791	0.205703	0.169355		7.08228	9.61679		3.66618	0		20.3652	0.754268
208	42290	27	4	14	33	27	0	19	2	6	345	432	0.0763889	0.0625	0	0.0439815	0.00462963	0.0138889	0.798611	2.0625	1.6875	0	1.1875	0.125	0.375	21.5625	18	208	0.299712	0.229551	0.27791	0.205703	0.169355		6.88161	7.35129		4.27297	0.738095		19.244	0.71274
208	42290	27	5	13	14	30	0	5	0	7	232	288	0.0486111	0.104167	0	0.0173611	0	0.0243056	0.805556	1.3125	2.8125	0	0.46875	0	0.65625	21.75	18	208	0.299712	0.229551	0.27791	0.205703	0.169355		4.37921	12.2522		1.6867	0		18.3181	0.678447
209	42290	0	1	0	0	0	0	0	0	0	0	0															0	209	0.167102	0.165017	0.133333	0.173709	0.109677
209	42290	0	2	0	0	0	0	0	0	0	0	0															0	209	0.167102	0.165017	0.133333	0.173709	0.109677
209	42290	0	3	0	0	0	0	0	0	0	0	0															0	209	0.167102	0.165017	0.133333	0.173709	0.109677
209	42290	0	4	0	0	0	0	0	0	0	0	0															0	209	0.167102	0.165017	0.133333	0.173709	0.109677
209	42290	0	5	0	0	0	0	0	0	0	0	0															0	209	0.167102	0.165017	0.133333	0.173709	0.109677
210	42290	0	1	0	0	0	0	0	0	0	0	0															0	210	0.204724	0.175	0.244565	0.229858	0.247788
210	42290	0	2	0	0	0	0	0	0	0	0	0															0	210	0.204724	0.175	0.244565	0.229858	0.247788
210	42290	0	3	0	0	0	0	0	0	0	0	0															0	210	0.204724	0.175	0.244565	0.229858	0.247788
210	42290	0	4	0	0	0	0	0	0	0	0	0															0	210	0.204724	0.175	0.244565	0.229858	0.247788
210	42290	0	5	0	0	0	0	0	0	0	0	0															0	210	0.204724	0.175	0.244565	0.229858	0.247788
201	42297	4	1	14	12	97	0	0	0	0	450	559	0.0214669	0.173524	0	0	0	0	0.805009	0.0858676	0.694097	0	0	0	0	3.22004	2.66667	201	0.276623	0.223181		0.202634	0.200721	0.249633	0.310414	3.11001	0		0	0	3.42043	0.855106
201	42297	4	2	14	6	57	0	0	0	0	241	304	0.0197368	0.1875	0	0	0	0	0.792763	0.0789474	0.75	0	0	0	0	3.17105	2.66667	201	0.276623	0.223181		0.202634	0.200721	0.249633	0.285397	3.3605	0		0	0	3.64589	0.911473
201	42297	4	3	14	8	58	0	0	0	0	190	256	0.03125	0.226562	0	0	0	0	0.742188	0.125	0.90625	0	0	0	0	2.96875	2.66667	201	0.276623	0.223181		0.202634	0.200721	0.249633	0.451879	4.0606	0		0	0	4.51248	1.12812
201	42297	4	4	14	5	68	0	0	0	0	228	301	0.0166113	0.225914	0	0	0	0	0.757475	0.0664452	0.903654	0	0	0	0	3.0299	2.66667	201	0.276623	0.223181		0.202634	0.200721	0.249633	0.240202	4.04897	0		0	0	4.28917	1.07229
201	42297	4	5	15	5	80	0	0	0	0	327	412	0.0121359	0.194175	0	0	0	0	0.793689	0.0485437	0.776699	0	0	0	0	3.17476	2.66667	201	0.276623	0.223181		0.202634	0.200721	0.249633	0.175487	3.48012	0		0	0	3.65561	0.913903
202	42297	0	1	0	0	0	0	0	0	0	0	0															0	202	0.278358	0.289012		0.272549	0.24017	0.261156
202	42297	0	2	0	0	0	0	0	0	0	0	0															0	202	0.278358	0.289012		0.272549	0.24017	0.261156
202	42297	0	3	0	0	0	0	0	0	0	0	0															0	202	0.278358	0.289012		0.272549	0.24017	0.261156
202	42297	0	4	0	0	0	0	0	0	0	0	0															0	202	0.278358	0.289012		0.272549	0.24017	0.261156
202	42297	0	5	0	0	0	0	0	0	0	0	0															0	202	0.278358	0.289012		0.272549	0.24017	0.261156
203	42297	0	1	0	0	0	0	0	0	0	0	0															0	203	0.218892	0.184166	0.186293	0.185913	0.179878
203	42297	0	2	0	0	0	0	0	0	0	0	0															0	203	0.218892	0.184166	0.186293	0.185913	0.179878
203	42297	0	3	0	0	0	0	0	0	0	0	0															0	203	0.218892	0.184166	0.186293	0.185913	0.179878
203	42297	0	4	0	0	0	0	0	0	0	0	0															0	203	0.218892	0.184166	0.186293	0.185913	0.179878
203	42297	0	5	0	0	0	0	0	0	0	0	0															0	203	0.218892	0.184166	0.186293	0.185913	0.179878
204	42297	34	1	14	0	49	0	0	0	0	318	367	0	0.133515	0	0	0	0	0.866485	0	4.53951	0	0	0	0	29.4605	22.6667	204	0.221429	0.203226	0.206687	0.191304	0.219436		0	22.3373		0	0		22.3373	0.656979
204	42297	34	2	14	0	47	0	1	0	0	316	364	0	0.129121	0	0.00274725	0	0	0.868132	0	4.39011	0	0.0934066	0	0	29.5165	22.6667	204	0.221429	0.203226	0.206687	0.191304	0.219436		0	21.6021		0.451923	0		22.0541	0.648649
204	42297	34	3	14	0	57	0	0	0	0	310	367	0	0.155313	0	0	0	0	0.844687	0	5.28065	0	0	0	0	28.7193	22.6667	204	0.221429	0.203226	0.206687	0.191304	0.219436		0	25.9842		0	0		25.9842	0.76424
204	42297	34	4	14	0	63	0	0	1	0	289	353	0	0.17847	0	0	0.00283286	0	0.818697	0	6.06799	0	0	0.0963173	0	27.8357	22.6667	204	0.221429	0.203226	0.206687	0.191304	0.219436		0	29.8584		0	0.438932		30.2973	0.891097
204	42297	34	5	14	0	59	0	0	1	2	371	433	0	0.136259	0	0	0.00230947	0.00461894	0.856813	0	4.63279	0	0	0.0785219	0.157044	29.1316	22.6667	204	0.221429	0.203226	0.206687	0.191304	0.219436		0	22.7963		0	0.357836		23.1541	0.681004
206	42297	0	1	0	0	0	0	0	0	0	0	0															0	206	0.18677	0.177945		0.211462	0.267352	0.186709
206	42297	0	2	0	0	0	0	0	0	0	0	0															0	206	0.18677	0.177945		0.211462	0.267352	0.186709
206	42297	0	3	0	0	0	0	0	0	0	0	0															0	206	0.18677	0.177945		0.211462	0.267352	0.186709
206	42297	0	4	0	0	0	0	0	0	0	0	0															0	206	0.18677	0.177945		0.211462	0.267352	0.186709
206	42297	0	5	0	0	0	0	0	0	0	0	0															0	206	0.18677	0.177945		0.211462	0.267352	0.186709
207	42297	0	1	0	0	0	0	0	0	0	0	0															0	207	0.156863	0.168937	0.212766	0.151671	0.126263
207	42297	0	2	0	0	0	0	0	0	0	0	0															0	207	0.156863	0.168937	0.212766	0.151671	0.126263
207	42297	0	3	0	0	0	0	0	0	0	0	0															0	207	0.156863	0.168937	0.212766	0.151671	0.126263
207	42297	0	4	0	0	0	0	0	0	0	0	0															0	207	0.156863	0.168937	0.212766	0.151671	0.126263
207	42297	0	5	0	0	0	0	0	0	0	0	0															0	207	0.156863	0.168937	0.212766	0.151671	0.126263
208	42297	21	1	15	23	47	0	11	0	5	260	346	0.066474	0.135838	0	0.0317919	0	0.0144509	0.751445	1.39595	2.8526	0	0.66763	0	0.303468	15.7803	14	208	0.299712	0.229551	0.27791	0.205703	0.169355		4.65765	12.4268		2.40233	0		19.4868	0.927944
208	42297	21	2	15	46	46	0	14	0	1	321	428	0.107477	0.107477	0	0.0327103	0	0.00233645	0.75	2.25701	2.25701	0	0.686916	0	0.0490654	15.75	14	208	0.299712	0.229551	0.27791	0.205703	0.169355		7.5306	9.83226		2.47172	0		19.8346	0.944504
208	42297	21	3	15	48	52	0	19	1	2	483	605	0.0793388	0.0859504	0	0.031405	0.00165289	0.00330579	0.798347	1.66612	1.80496	0	0.659504	0.0347107	0.0694215	16.7653	14	208	0.299712	0.229551	0.27791	0.205703	0.169355		5.55906	7.86298		2.37309	0.204959		16.0001	0.761909
208	42297	21	4	15	28	46	0	9	1	3	371	458	0.0611354	0.100437	0	0.0196507	0.00218341	0.00655022	0.810044	1.28384	2.10917	0	0.412664	0.0458515	0.137555	17.0109	14	208	0.299712	0.229551	0.27791	0.205703	0.169355		4.28359	9.18822		1.48488	0.270742		15.2274	0.725116
208	42297	21	5	15	33	41	0	13	0	2	301	390	0.0846154	0.105128	0	0.0333333	0	0.00512821	0.771795	1.77692	2.20769	0	0.7	0	0.107692	16.2077	14	208	0.299712	0.229551	0.27791	0.205703	0.169355		5.92877	9.61742		2.5188	0		18.065	0.860238
209	42297	0	1	0	0	0	0	0	0	0	0	0															0	209	0.167102	0.165017	0.133333	0.173709	0.109677
209	42297	0	2	0	0	0	0	0	0	0	0	0															0	209	0.167102	0.165017	0.133333	0.173709	0.109677
209	42297	0	3	0	0	0	0	0	0	0	0	0															0	209	0.167102	0.165017	0.133333	0.173709	0.109677
209	42297	0	4	0	0	0	0	0	0	0	0	0															0	209	0.167102	0.165017	0.133333	0.173709	0.109677
209	42297	0	5	0	0	0	0	0	0	0	0	0															0	209	0.167102	0.165017	0.133333	0.173709	0.109677
210	42297	0	1	0	0	0	0	0	0	0	0	0															0	210	0.204724	0.175	0.244565	0.229858	0.247788
210	42297	0	2	0	0	0	0	0	0	0	0	0															0	210	0.204724	0.175	0.244565	0.229858	0.247788
210	42297	0	3	0	0	0	0	0	0	0	0	0															0	210	0.204724	0.175	0.244565	0.229858	0.247788
210	42297	0	4	0	0	0	0	0	0	0	0	0															0	210	0.204724	0.175	0.244565	0.229858	0.247788
210	42297	0	5	0	0	0	0	0	0	0	0	0															0	210	0.204724	0.175	0.244565	0.229858	0.247788
201	42304	61	1	14	4	51	92	0	0	0	779	926	0.00431965	0.0550756	0.0993521	0	0	0	0.841253	0.263499	3.35961	6.06048	0	0	0	51.3164	40.6667	201	0.276623	0.223181		0.202634	0.200721	0.249633	0.952557	15.0533	24.2775		0	0	40.2833	0.660383
201	42304	61	2	13	0	61	94	0	0	0	549	704	0	0.0866477	0.133523	0	0	0	0.77983	0	5.28551	8.14489	0	0	0	47.5696	40.6667	201	0.276623	0.223181		0.202634	0.200721	0.249633	0	23.6826	32.6274		0	0	56.31	0.923115
201	42304	61	3	14	0	43	77	0	0	0	464	584	0	0.0736301	0.131849	0	0	0	0.794521	0	4.49144	8.04281	0	0	0	48.4658	40.6667	201	0.276623	0.223181		0.202634	0.200721	0.249633	0	20.1246	32.2185		0	0	52.3431	0.858084
201	42304	61	4	13	0	52	70	0	0	0	442	564	0	0.0921986	0.124113	0	0	0	0.783688	0	5.62411	7.57092	0	0	0	47.805	40.6667	201	0.276623	0.223181		0.202634	0.200721	0.249633	0	25.1997	30.3282		0	0	55.5279	0.910294
201	42304	61	5	14	0	63	109	0	0	0	675	847	0	0.0743802	0.128689	0	0	0	0.79693	0	4.53719	7.85006	0	0	0	48.6128	40.6667	201	0.276623	0.223181		0.202634	0.200721	0.249633	0	20.3296	31.4464		0	0	51.776	0.848786
202	42304	0	1	0	0	0	0	0	0	0	0	0															0	202	0.278358	0.289012		0.272549	0.24017	0.261156
202	42304	0	2	0	0	0	0	0	0	0	0	0															0	202	0.278358	0.289012		0.272549	0.24017	0.261156
202	42304	0	3	0	0	0	0	0	0	0	0	0															0	202	0.278358	0.289012		0.272549	0.24017	0.261156
202	42304	0	4	0	0	0	0	0	0	0	0	0															0	202	0.278358	0.289012		0.272549	0.24017	0.261156
202	42304	0	5	0	0	0	0	0	0	0	0	0															0	202	0.278358	0.289012		0.272549	0.24017	0.261156
203	42304	6	1	15	0	88	0	0	0	0	587	675	0	0.13037	0	0	0	0	0.86963	0	0.782222	0	0	0	0	5.21778	4	203	0.218892	0.184166	0.186293	0.185913	0.179878		0	4.24737		0	0		4.24737	0.707895
203	42304	6	2	14	0	0	0	1	2	0	433	436	0	0	0	0.00229358	0.00458716	0	0.993119	0	0	0	0.0137615	0.0275229	0	5.95872	4	203	0.218892	0.184166	0.186293	0.185913	0.179878		0	0		0.0738702	0.153009		0.226879	0.0378132
203	42304	6	3	14	0	103	0	0	0	0	471	574	0	0.179443	0	0	0	0	0.820557	0	1.07666	0	0	0	0	4.92334	4	203	0.218892	0.184166	0.186293	0.185913	0.179878		0	5.8461		0	0		5.8461	0.974351
203	42304	6	4	14	0	82	0	1	1	0	463	547	0	0.149909	0	0.00182815	0.00182815	0	0.846435	0	0.899452	0	0.0109689	0.0109689	0	5.07861	4	203	0.218892	0.184166	0.186293	0.185913	0.179878		0	4.88391		0.0588801	0.0609798		5.00377	0.833962
203	42304	6	5	14	1	66	0	0	0	0	411	478	0.00209205	0.138075	0	0	0	0	0.859833	0.0125523	0.828452	0	0	0	0	5.159	4	203	0.218892	0.184166	0.186293	0.185913	0.179878		0.0573448	4.49839		0	0		4.55574	0.75929
204	42304	0	1	0	0	0	0	0	0	0	0	0															0	204	0.221429	0.203226	0.206687	0.191304	0.219436
204	42304	0	2	0	0	0	0	0	0	0	0	0															0	204	0.221429	0.203226	0.206687	0.191304	0.219436
204	42304	0	3	0	0	0	0	0	0	0	0	0															0	204	0.221429	0.203226	0.206687	0.191304	0.219436
204	42304	0	4	0	0	0	0	0	0	0	0	0															0	204	0.221429	0.203226	0.206687	0.191304	0.219436
204	42304	0	5	0	0	0	0	0	0	0	0	0															0	204	0.221429	0.203226	0.206687	0.191304	0.219436
206	42304	0	1	0	0	0	0	0	0	0	0	0															0	206	0.18677	0.177945		0.211462	0.267352	0.186709
206	42304	0	2	0	0	0	0	0	0	0	0	0															0	206	0.18677	0.177945		0.211462	0.267352	0.186709
206	42304	0	3	0	0	0	0	0	0	0	0	0															0	206	0.18677	0.177945		0.211462	0.267352	0.186709
206	42304	0	4	0	0	0	0	0	0	0	0	0															0	206	0.18677	0.177945		0.211462	0.267352	0.186709
206	42304	0	5	0	0	0	0	0	0	0	0	0															0	206	0.18677	0.177945		0.211462	0.267352	0.186709
207	42304	0	1	0	0	0	0	0	0	0	0	0															0	207	0.156863	0.168937	0.212766	0.151671	0.126263
207	42304	0	2	0	0	0	0	0	0	0	0	0															0	207	0.156863	0.168937	0.212766	0.151671	0.126263
207	42304	0	3	0	0	0	0	0	0	0	0	0															0	207	0.156863	0.168937	0.212766	0.151671	0.126263
207	42304	0	4	0	0	0	0	0	0	0	0	0															0	207	0.156863	0.168937	0.212766	0.151671	0.126263
207	42304	0	5	0	0	0	0	0	0	0	0	0															0	207	0.156863	0.168937	0.212766	0.151671	0.126263
208	42304	33	1	15	42	81	2	5	0	1	497	628	0.066879	0.128981	0.00318471	0.00796178	0	0.00159236	0.791401	2.20701	4.25637	0.105096	0.262739	0	0.0525478	26.1162	22	208	0.299712	0.229551	0.27791	0.205703	0.169355		7.36376	18.5421		0.945411	0		26.8513	0.813675
208	42304	33	2	13	22	72	0	1	0	1	358	454	0.0484581	0.15859	0	0.00220264	0	0.00220264	0.788546	1.59912	5.23348	0	0.0726872	0	0.0726872	26.022	22	208	0.299712	0.229551	0.27791	0.205703	0.169355		5.33552	22.7987		0.26155	0		28.3958	0.860479
208	42304	33	3	13	29	71	0	3	0	1	539	643	0.0451011	0.11042	0	0.00466563	0	0.00155521	0.838258	1.48834	3.64386	0	0.153966	0	0.0513219	27.6625	22	208	0.299712	0.229551	0.27791	0.205703	0.169355		4.96589	15.8738		0.554014	0		21.3937	0.648294
208	42304	33	4	13	44	79	0	1	0	0	597	721	0.0610264	0.10957	0	0.00138696	0	0	0.828017	2.01387	3.61581	0	0.0457698	0	0	27.3245	22	208	0.299712	0.229551	0.27791	0.205703	0.169355		6.71935	15.7516		0.164693	0		22.6357	0.68593
208	42304	33	5	13	23	57	0	5	0	2	469	556	0.0413669	0.102518	0	0.00899281	0	0.00359712	0.843525	1.36511	3.38309	0	0.296763	0	0.118705	27.8363	22	208	0.299712	0.229551	0.27791	0.205703	0.169355		4.55474	14.7378		1.06784	0		20.3604	0.616982
209	42304	0	1	0	0	0	0	0	0	0	0	0															0	209	0.167102	0.165017	0.133333	0.173709	0.109677
209	42304	0	2	0	0	0	0	0	0	0	0	0															0	209	0.167102	0.165017	0.133333	0.173709	0.109677
209	42304	0	3	0	0	0	0	0	0	0	0	0															0	209	0.167102	0.165017	0.133333	0.173709	0.109677
209	42304	0	4	0	0	0	0	0	0	0	0	0															0	209	0.167102	0.165017	0.133333	0.173709	0.109677
209	42304	0	5	0	0	0	0	0	0	0	0	0															0	209	0.167102	0.165017	0.133333	0.173709	0.109677
210	42304	0	1	0	0	0	0	0	0	0	0	0															0	210	0.204724	0.175	0.244565	0.229858	0.247788
210	42304	0	2	0	0	0	0	0	0	0	0	0															0	210	0.204724	0.175	0.244565	0.229858	0.247788
210	42304	0	3	0	0	0	0	0	0	0	0	0															0	210	0.204724	0.175	0.244565	0.229858	0.247788
210	42304	0	4	0	0	0	0	0	0	0	0	0															0	210	0.204724	0.175	0.244565	0.229858	0.247788
210	42304	0	5	0	0	0	0	0	0	0	0	0															0	210	0.204724	0.175	0.244565	0.229858	0.247788
201	42310	20	1	14	0	43	72	0	0	0	326	441	0	0.0975057	0.163265	0	0	0	0.739229	0	1.95011	3.26531	0	0	0	14.7846	13.3333	201	0.276623	0.223181		0.202634	0.200721	0.249633	0	8.7378	13.0804		0	0	21.8182	1.09091
201	42310	20	2	14	0	33	59	0	0	0	316	408	0	0.0808824	0.144608	0	0	0	0.77451	0	1.61765	2.89216	0	0	0	15.4902	13.3333	201	0.276623	0.223181		0.202634	0.200721	0.249633	0	7.24813	11.5856		0	0	18.8337	0.941687
201	42310	20	3	13	1	25	52	0	0	0	260	338	0.00295858	0.0739645	0.153846	0	0	0	0.769231	0.0591716	1.47929	3.07692	0	0	0	15.3846	13.3333	201	0.276623	0.223181		0.202634	0.200721	0.249633	0.213907	6.6282	12.3258		0	0	19.1679	0.958394
201	42310	20	4	14	0	40	80	0	0	0	321	441	0	0.0907029	0.181406	0	0	0	0.727891	0	1.81406	3.62812	0	0	0	14.5578	13.3333	201	0.276623	0.223181		0.202634	0.200721	0.249633	0	8.12818	14.5338		0	0	22.662	1.1331
201	42310	20	5	14	0	30	38	0	0	0	223	291	0	0.103093	0.130584	0	0	0	0.766323	0	2.06186	2.61168	0	0	0	15.3265	13.3333	201	0.276623	0.223181		0.202634	0.200721	0.249633	0	9.23848	10.4621		0	0	19.7006	0.985028
202	42310	0	1	0	0	0	0	0	0	0	0	0															0	202	0.278358	0.289012		0.272549	0.24017	0.261156
202	42310	0	2	0	0	0	0	0	0	0	0	0															0	202	0.278358	0.289012		0.272549	0.24017	0.261156
202	42310	0	3	0	0	0	0	0	0	0	0	0															0	202	0.278358	0.289012		0.272549	0.24017	0.261156
202	42310	0	4	0	0	0	0	0	0	0	0	0															0	202	0.278358	0.289012		0.272549	0.24017	0.261156
202	42310	0	5	0	0	0	0	0	0	0	0	0															0	202	0.278358	0.289012		0.272549	0.24017	0.261156
203	42310	0	1	0	0	0	0	0	0	0	0	0															0	203	0.218892	0.184166	0.186293	0.185913	0.179878
203	42310	0	2	0	0	0	0	0	0	0	0	0															0	203	0.218892	0.184166	0.186293	0.185913	0.179878
203	42310	0	3	0	0	0	0	0	0	0	0	0															0	203	0.218892	0.184166	0.186293	0.185913	0.179878
203	42310	0	4	0	0	0	0	0	0	0	0	0															0	203	0.218892	0.184166	0.186293	0.185913	0.179878
203	42310	0	5	0	0	0	0	0	0	0	0	0															0	203	0.218892	0.184166	0.186293	0.185913	0.179878
204	42310	0	1	0	0	0	0	0	0	0	0	0															0	204	0.221429	0.203226	0.206687	0.191304	0.219436
204	42310	0	2	0	0	0	0	0	0	0	0	0															0	204	0.221429	0.203226	0.206687	0.191304	0.219436
204	42310	0	3	0	0	0	0	0	0	0	0	0															0	204	0.221429	0.203226	0.206687	0.191304	0.219436
204	42310	0	4	0	0	0	0	0	0	0	0	0															0	204	0.221429	0.203226	0.206687	0.191304	0.219436
204	42310	0	5	0	0	0	0	0	0	0	0	0															0	204	0.221429	0.203226	0.206687	0.191304	0.219436
206	42310	0	1	0	0	0	0	0	0	0	0	0															0	206	0.18677	0.177945		0.211462	0.267352	0.186709
206	42310	0	2	0	0	0	0	0	0	0	0	0															0	206	0.18677	0.177945		0.211462	0.267352	0.186709
206	42310	0	3	0	0	0	0	0	0	0	0	0															0	206	0.18677	0.177945		0.211462	0.267352	0.186709
206	42310	0	4	0	0	0	0	0	0	0	0	0															0	206	0.18677	0.177945		0.211462	0.267352	0.186709
206	42310	0	5	0	0	0	0	0	0	0	0	0															0	206	0.18677	0.177945		0.211462	0.267352	0.186709
207	42310	0	1	0	0	0	0	0	0	0	0	0															0	207	0.156863	0.168937	0.212766	0.151671	0.126263
207	42310	0	2	0	0	0	0	0	0	0	0	0															0	207	0.156863	0.168937	0.212766	0.151671	0.126263
207	42310	0	3	0	0	0	0	0	0	0	0	0															0	207	0.156863	0.168937	0.212766	0.151671	0.126263
207	42310	0	4	0	0	0	0	0	0	0	0	0															0	207	0.156863	0.168937	0.212766	0.151671	0.126263
207	42310	0	5	0	0	0	0	0	0	0	0	0															0	207	0.156863	0.168937	0.212766	0.151671	0.126263
208	42310	22	1	13	4	83	0	1	0	0	336	424	0.00943396	0.195755	0	0.00235849	0	0	0.792453	0.207547	4.3066	0	0.0518868	0	0	17.434	14.6667	208	0.299712	0.229551	0.27791	0.205703	0.169355		0.692489	18.761		0.186704	0		19.6401	0.892734
208	42310	22	2	14	1	88	0	2	1	0	373	465	0.00215054	0.189247	0	0.00430108	0.00215054	0	0.802151	0.0473118	4.16344	0	0.0946237	0.0473118	0	17.6473	14.6667	208	0.299712	0.229551	0.27791	0.205703	0.169355		0.157858	18.1373		0.340483	0.279365		18.915	0.859772
208	42310	22	3	13	7	87	0	0	0	1	328	423	0.0165485	0.205674	0	0	0	0.00236407	0.775414	0.364066	4.52482	0	0	0	0.0520095	17.0591	14.6667	208	0.299712	0.229551	0.27791	0.205703	0.169355		1.21472	19.7116		0	0		20.9263	0.951196
208	42310	22	4	13	4	52	0	1	0	0	286	343	0.0116618	0.151603	0	0.00291545	0	0	0.833819	0.25656	3.33528	0	0.0641399	0	0	18.344	14.6667	208	0.299712	0.229551	0.27791	0.205703	0.169355		0.856022	14.5295		0.230794	0		15.6164	0.709834
208	42310	22	5	14	2	58	1	0	1	0	241	303	0.00660066	0.191419	0.00330033	0	0.00330033	0	0.79538	0.145215	4.21122	0.0726073	0	0.0726073	0	17.4983	14.6667	208	0.299712	0.229551	0.27791	0.205703	0.169355		0.484514	18.3454		0	0.428729		19.2587	0.875394
209	42310	1	1	13	21	10	0	0	9	0	241	281	0.0747331	0.0355872	0	0	0.0320285	0	0.857651	0.0747331	0.0355872	0	0	0.0320285	0	0.857651	0.666667	209	0.167102	0.165017	0.133333	0.173709	0.109677		0.447231	0.215658		0	0.292024		0.954914	0.954914
209	42310	1	2	13	18	14	0	4	10	1	310	357	0.0504202	0.0392157	0	0.0112045	0.0280112	0.00280112	0.868347	0.0504202	0.0392157	0	0.0112045	0.0280112	0.00280112	0.868347	0.666667	209	0.167102	0.165017	0.133333	0.173709	0.109677		0.301733	0.237647		0.0840336	0.255396		0.87881	0.87881
209	42310	1	3	13	8	17	2	4	7	0	214	252	0.031746	0.0674603	0.00793651	0.015873	0.0277778	0	0.849206	0.031746	0.0674603	0.00793651	0.015873	0.0277778	0	0.849206	0.666667	209	0.167102	0.165017	0.133333	0.173709	0.109677		0.18998	0.40881		0.119048	0.253268		0.971105	0.971105
209	42310	1	4	13	12	20	0	0	9	0	290	331	0.0362538	0.060423	0	0	0.0271903	0	0.876133	0.0362538	0.060423	0	0	0.0271903	0	0.876133	0.666667	209	0.167102	0.165017	0.133333	0.173709	0.109677		0.216956	0.366163		0	0.247912		0.831031	0.831031
209	42310	1	5	14	19	11	0	3	6	0	235	274	0.0693431	0.040146	0	0.0109489	0.0218978	0	0.857664	0.0693431	0.040146	0	0.0109489	0.0218978	0	0.857664	0.666667	209	0.167102	0.165017	0.133333	0.173709	0.109677		0.414975	0.243285		0.0821168	0.199657		0.940033	0.940033
210	42310	1	1	13	0	1	2	0	0	0	400	403	0	0.00248139	0.00496278	0	0	0	0.992556	0	0.00248139	0.00496278	0	0	0	0.992556	0.666667	210	0.204724	0.175	0.244565	0.229858	0.247788		0	0.0141794		0	0		0.0141794	0.0141794
210	42310	1	2	14	0	1	0	0	0	0	363	364	0	0.00274725	0	0	0	0	0.997253	0	0.00274725	0	0	0	0	0.997253	0.666667	210	0.204724	0.175	0.244565	0.229858	0.247788		0	0.0156986		0	0		0.0156986	0.0156986
210	42310	1	3	13	0	0	0	0	0	1	245	246	0	0	0	0	0	0.00406504	0.995935	0	0	0	0	0	0.00406504	0.995935	0.666667	210	0.204724	0.175	0.244565	0.229858	0.247788		0	0		0	0		0	0
210	42310	1	4	13	0	0	0	0	0	0	353	353	0	0	0	0	0	0	1	0	0	0	0	0	0	1	0.666667	210	0.204724	0.175	0.244565	0.229858	0.247788		0	0		0	0		0	0
210	42310	1	5	14	0	0	0	0	0	0	278	278	0	0	0	0	0	0	1	0	0	0	0	0	0	1	0.666667	210	0.204724	0.175	0.244565	0.229858	0.247788		0	0		0	0		0	0
201	42318	0.5	1	14	1	1					305	307	0.00325733	0.00325733					0.993485	0.00162866	0.00162866					0.496743	0.333333	201	0.276623	0.223181		0.202634	0.200721	0.249633	0.00588768	0.00729749					0.0131852	0.0263703
201	42318	0.5	2	13		1					273	274		0.00364964					0.99635		0.00182482					0.498175	0.333333	201	0.276623	0.223181		0.202634	0.200721	0.249633		0.00817639					0.00817639	0.0163528
201	42318	0.5	3	13		3	1				232	236		0.0127119	0.00423729				0.983051		0.00635593	0.00211864				0.491525	0.333333	201	0.276623	0.223181		0.202634	0.200721	0.249633		0.0284788	0.00848702				0.0369658	0.0739316
201	42318	0.5	4	13			3				313	316			0.00949367				0.990506			0.00474684				0.495253	0.333333	201	0.276623	0.223181		0.202634	0.200721	0.249633			0.0190152				0.0190152	0.0380305
201	42318	0.5	5	13		2	2				257	261		0.00766284	0.00766284				0.984674		0.00383142	0.00383142				0.492337	0.333333	201	0.276623	0.223181		0.202634	0.200721	0.249633		0.0171673	0.0153482				0.0325155	0.0650309
202	42318	1	1	14							367	367							1							1	0.666667	202	0.278358	0.289012		0.272549	0.24017	0.261156
202	42318	1	2	14	1						282	283	0.00353357						0.996466	0.00353357						0.996466	0.666667	202	0.278358	0.289012		0.272549	0.24017	0.261156	0.0126943						0.0126943	0.0126943
202	42318	1	3	13	1	1					324	326	0.00306748	0.00306748					0.993865	0.00306748	0.00306748					0.993865	0.666667	202	0.278358	0.289012		0.272549	0.24017	0.261156	0.0110199	0.0106137					0.0216336	0.0216336
202	42318	1	4	13	1						299	300	0.00333333						0.996667	0.00333333						0.996667	0.666667	202	0.278358	0.289012		0.272549	0.24017	0.261156	0.011975						0.011975	0.011975
202	42318	1	5	14	1						301	302	0.00331126						0.996689	0.00331126						0.996689	0.666667	202	0.278358	0.289012		0.272549	0.24017	0.261156	0.0118957						0.0118957	0.0118957
203	42318	0	1	0	0	0	0	0	0	0	0	0															0	203	0.218892	0.184166	0.186293	0.185913	0.179878
203	42318	0	2	0	0	0	0	0	0	0	0	0															0	203	0.218892	0.184166	0.186293	0.185913	0.179878
203	42318	0	3	0	0	0	0	0	0	0	0	0															0	203	0.218892	0.184166	0.186293	0.185913	0.179878
203	42318	0	4	0	0	0	0	0	0	0	0	0															0	203	0.218892	0.184166	0.186293	0.185913	0.179878
203	42318	0	5	0	0	0	0	0	0	0	0	0															0	203	0.218892	0.184166	0.186293	0.185913	0.179878
204	42318	0	1	0	0	0	0	0	0	0	0	0															0	204	0.221429	0.203226	0.206687	0.191304	0.219436
204	42318	0	2	0	0	0	0	0	0	0	0	0															0	204	0.221429	0.203226	0.206687	0.191304	0.219436
204	42318	0	3	0	0	0	0	0	0	0	0	0															0	204	0.221429	0.203226	0.206687	0.191304	0.219436
204	42318	0	4	0	0	0	0	0	0	0	0	0															0	204	0.221429	0.203226	0.206687	0.191304	0.219436
204	42318	0	5	0	0	0	0	0	0	0	0	0															0	204	0.221429	0.203226	0.206687	0.191304	0.219436
206	42318	6	1	16	27	31					334	392	0.0688776	0.0790816					0.852041	0.413265	0.47449					5.11224	4	206	0.18677	0.177945		0.211462	0.267352	0.186709	2.21269	2.6665					4.87919	0.813198
206	42318	6	2	13	19	37					298	354	0.0536723	0.10452					0.841808	0.322034	0.627119					5.05085	4	206	0.18677	0.177945		0.211462	0.267352	0.186709	1.72422	3.52423					5.24845	0.874742
206	42318	6	3	15	19	29				1	266	315	0.0603175	0.0920635				0.0031746	0.844444	0.361905	0.552381				0.0190476	5.06667	4	206	0.18677	0.177945		0.211462	0.267352	0.186709	1.9377	3.10423				0.102018	5.14394	0.857324
206	42318	6	4	14	17	38					300	355	0.0478873	0.107042					0.84507	0.287324	0.642254					5.07042	4	206	0.18677	0.177945		0.211462	0.267352	0.186709	1.53838	3.60928					5.14766	0.857944
206	42318	6	5	14	29	45					362	436	0.0665138	0.103211					0.830275	0.399083	0.619266					4.98165	4	206	0.18677	0.177945		0.211462	0.267352	0.186709	2.13675	3.4801					5.61686	0.936143
207	42318	0	1	0	0	0	0	0	0	0	0	0															0	207	0.156863	0.168937	0.212766	0.151671	0.126263
207	42318	0	2	0	0	0	0	0	0	0	0	0															0	207	0.156863	0.168937	0.212766	0.151671	0.126263
207	42318	0	3	0	0	0	0	0	0	0	0	0															0	207	0.156863	0.168937	0.212766	0.151671	0.126263
207	42318	0	4	0	0	0	0	0	0	0	0	0															0	207	0.156863	0.168937	0.212766	0.151671	0.126263
207	42318	0	5	0	0	0	0	0	0	0	0	0															0	207	0.156863	0.168937	0.212766	0.151671	0.126263
208	42318	0	1	0	0	0	0	0	0	0	0	0															0	208	0.299712	0.229551	0.27791	0.205703	0.169355
208	42318	0	2	0	0	0	0	0	0	0	0	0															0	208	0.299712	0.229551	0.27791	0.205703	0.169355
208	42318	0	3	0	0	0	0	0	0	0	0	0															0	208	0.299712	0.229551	0.27791	0.205703	0.169355
208	42318	0	4	0	0	0	0	0	0	0	0	0															0	208	0.299712	0.229551	0.27791	0.205703	0.169355
208	42318	0	5	0	0	0	0	0	0	0	0	0															0	208	0.299712	0.229551	0.27791	0.205703	0.169355
209	42318	0	1	0	0	0	0	0	0	0	0	0															0	209	0.167102	0.165017	0.133333	0.173709	0.109677
209	42318	0	2	0	0	0	0	0	0	0	0	0															0	209	0.167102	0.165017	0.133333	0.173709	0.109677
209	42318	0	3	0	0	0	0	0	0	0	0	0															0	209	0.167102	0.165017	0.133333	0.173709	0.109677
209	42318	0	4	0	0	0	0	0	0	0	0	0															0	209	0.167102	0.165017	0.133333	0.173709	0.109677
209	42318	0	5	0	0	0	0	0	0	0	0	0															0	209	0.167102	0.165017	0.133333	0.173709	0.109677
210	42318	1	1	13	60						224	284	0.211268						0.788732	0.211268						0.788732	0.666667	210	0.204724	0.175	0.244565	0.229858	0.247788		1.03196						1.03196	1.03196
210	42318	1	2	13	58						272	330	0.175758						0.824242	0.175758						0.824242	0.666667	210	0.204724	0.175	0.244565	0.229858	0.247788		0.858508						0.858508	0.858508
210	42318	1	3	14	72						258	330	0.218182						0.781818	0.218182						0.781818	0.666667	210	0.204724	0.175	0.244565	0.229858	0.247788		1.06573						1.06573	1.06573
210	42318	1	4	13	44	1					215	260	0.169231	0.00384615					0.826923	0.169231	0.00384615					0.826923	0.666667	210	0.204724	0.175	0.244565	0.229858	0.247788		0.826627	0.021978					0.848605	0.848605
210	42318	1	5	13	49						240	289	0.16955						0.83045	0.16955						0.83045	0.666667	210	0.204724	0.175	0.244565	0.229858	0.247788		0.828187						0.828187	0.828187
201	42326	0	1	0	0	0	0	0	0	0	0	0															0	201	0.276623	0.223181		0.202634	0.200721	0.249633
201	42326	0	2	0	0	0	0	0	0	0	0	0															0	201	0.276623	0.223181		0.202634	0.200721	0.249633
201	42326	0	3	0	0	0	0	0	0	0	0	0															0	201	0.276623	0.223181		0.202634	0.200721	0.249633
201	42326	0	4	0	0	0	0	0	0	0	0	0															0	201	0.276623	0.223181		0.202634	0.200721	0.249633
201	42326	0	5	0	0	0	0	0	0	0	0	0															0	201	0.276623	0.223181		0.202634	0.200721	0.249633
202	42326	4	1	15	7	64					320	391	0.0179028	0.163683					0.818414	0.0716113	0.654731					3.27366	2.66667	202	0.278358	0.289012		0.272549	0.24017	0.261156	0.257263	2.26541					2.52268	0.630669
202	42326	4	2	13	3	64					277	344	0.00872093	0.186047					0.805233	0.0348837	0.744186					3.22093	2.66667	202	0.278358	0.289012		0.272549	0.24017	0.261156	0.12532	2.57493					2.70025	0.675063
202	42326	4	3	13	5	68					306	379	0.0131926	0.17942					0.807388	0.0527704	0.717678					3.22955	2.66667	202	0.278358	0.289012		0.272549	0.24017	0.261156	0.189578	2.48321					2.67279	0.668197
202	42326	4	4	15	5	48					243	296	0.0168919	0.162162					0.820946	0.0675676	0.648649					3.28378	2.66667	202	0.278358	0.289012		0.272549	0.24017	0.261156	0.242736	2.24437					2.4871	0.621775
202	42326	4	5	13	3	54					181	238	0.012605	0.226891					0.760504	0.0504202	0.907563					3.04202	2.66667	202	0.278358	0.289012		0.272549	0.24017	0.261156	0.181134	3.14023					3.32136	0.83034
203	42326	0	1	0	0	0	0	0	0	0	0	0															0	203	0.218892	0.184166	0.186293	0.185913	0.179878
203	42326	0	2	0	0	0	0	0	0	0	0	0															0	203	0.218892	0.184166	0.186293	0.185913	0.179878
203	42326	0	3	0	0	0	0	0	0	0	0	0															0	203	0.218892	0.184166	0.186293	0.185913	0.179878
203	42326	0	4	0	0	0	0	0	0	0	0	0															0	203	0.218892	0.184166	0.186293	0.185913	0.179878
203	42326	0	5	0	0	0	0	0	0	0	0	0															0	203	0.218892	0.184166	0.186293	0.185913	0.179878
204	42326	0	1	0	0	0	0	0	0	0	0	0															0	204	0.221429	0.203226	0.206687	0.191304	0.219436
204	42326	0	2	0	0	0	0	0	0	0	0	0															0	204	0.221429	0.203226	0.206687	0.191304	0.219436
204	42326	0	3	0	0	0	0	0	0	0	0	0															0	204	0.221429	0.203226	0.206687	0.191304	0.219436
204	42326	0	4	0	0	0	0	0	0	0	0	0															0	204	0.221429	0.203226	0.206687	0.191304	0.219436
204	42326	0	5	0	0	0	0	0	0	0	0	0															0	204	0.221429	0.203226	0.206687	0.191304	0.219436
206	42326	0	1	0	0	0	0	0	0	0	0	0															0	206	0.18677	0.177945		0.211462	0.267352	0.186709
206	42326	0	2	0	0	0	0	0	0	0	0	0															0	206	0.18677	0.177945		0.211462	0.267352	0.186709
206	42326	0	3	0	0	0	0	0	0	0	0	0															0	206	0.18677	0.177945		0.211462	0.267352	0.186709
206	42326	0	4	0	0	0	0	0	0	0	0	0															0	206	0.18677	0.177945		0.211462	0.267352	0.186709
206	42326	0	5	0	0	0	0	0	0	0	0	0															0	206	0.18677	0.177945		0.211462	0.267352	0.186709
207	42326	0	1	0	0	0	0	0	0	0	0	0															0	207	0.156863	0.168937	0.212766	0.151671	0.126263
207	42326	0	2	0	0	0	0	0	0	0	0	0															0	207	0.156863	0.168937	0.212766	0.151671	0.126263
207	42326	0	3	0	0	0	0	0	0	0	0	0															0	207	0.156863	0.168937	0.212766	0.151671	0.126263
207	42326	0	4	0	0	0	0	0	0	0	0	0															0	207	0.156863	0.168937	0.212766	0.151671	0.126263
207	42326	0	5	0	0	0	0	0	0	0	0	0															0	207	0.156863	0.168937	0.212766	0.151671	0.126263
208	42326	0	1	0	0	0	0	0	0	0	0	0															0	208	0.299712	0.229551	0.27791	0.205703	0.169355
208	42326	0	2	0	0	0	0	0	0	0	0	0															0	208	0.299712	0.229551	0.27791	0.205703	0.169355
208	42326	0	3	0	0	0	0	0	0	0	0	0															0	208	0.299712	0.229551	0.27791	0.205703	0.169355
208	42326	0	4	0	0	0	0	0	0	0	0	0															0	208	0.299712	0.229551	0.27791	0.205703	0.169355
208	42326	0	5	0	0	0	0	0	0	0	0	0															0	208	0.299712	0.229551	0.27791	0.205703	0.169355
209	42326	0	1	0	0	0	0	0	0	0	0	0															0	209	0.167102	0.165017	0.133333	0.173709	0.109677
209	42326	0	2	0	0	0	0	0	0	0	0	0															0	209	0.167102	0.165017	0.133333	0.173709	0.109677
209	42326	0	3	0	0	0	0	0	0	0	0	0															0	209	0.167102	0.165017	0.133333	0.173709	0.109677
209	42326	0	4	0	0	0	0	0	0	0	0	0															0	209	0.167102	0.165017	0.133333	0.173709	0.109677
209	42326	0	5	0	0	0	0	0	0	0	0	0															0	209	0.167102	0.165017	0.133333	0.173709	0.109677
210	42326	39	1	13	22	17					186	225	0.0977778	0.0755556					0.826667	3.81333	2.94667					32.24	26	210	0.204724	0.175	0.244565	0.229858	0.247788		18.6267	16.8381					35.4648	0.909353
210	42326	39	2	13	22	17					148	187	0.117647	0.0909091					0.791444	4.58824	3.54545					30.8663	26	210	0.204724	0.175	0.244565	0.229858	0.247788		22.4118	20.2597					42.6715	1.09414
210	42326	39	3	13	18	17					218	253	0.0711462	0.0671937					0.86166	2.7747	2.62055					33.6047	26	210	0.204724	0.175	0.244565	0.229858	0.247788		13.5534	14.9746					28.528	0.731486
210	42326	39	4	14	43	21					273	337	0.127596	0.0623145					0.810089	4.97626	2.43027					31.5935	26	210	0.204724	0.175	0.244565	0.229858	0.247788		24.3071	13.8872					38.1944	0.979343
210	42326	39	5	13	43	24					317	384	0.111979	0.0625					0.825521	4.36719	2.4375					32.1953	26	210	0.204724	0.175	0.244565	0.229858	0.247788		21.332	13.9286					35.2606	0.904118
[truncated: 3 more columns]
